# Supplementary material for: Widely Targeted Metabolomics Revealed the Metabolic Basis of Physiological Function and Flavor of Natto
Source: Metabolites. 2024 Dec 1;14(12):663. doi: 10.3390/metabo14120663 (PMC11676936; doi:10.3390/metabo14120663)
Supplement: Supplementary file 1 [file metabolites-14-00663-s001.zip]

Archive with 3 entries (3 files):
- supplemental material.pdf
- Table S1.xlsx
- Table S2.xlsx
