# Supplementary material for: Widely Targeted Metabolomics Revealed the Metabolic Basis of Physiological Function and Flavor of Natto
Source: Metabolites. 2024 Dec 1;14(12):663. doi: 10.3390/metabo14120663 (PMC11676936; doi:10.3390/metabo14120663)
Supplement: Supplementary file 1 [file metabolites-14-00663-s001.zip › Table S1.xlsx]

## Sheet: Sheet1
compound name	CAS	KEGG_ID	FORMULA	EXACT_MASS	CLASS_EN	Q1	Q3	ionmode	rt	MEAN natto	MEAN soybean	VIP	P-VALUE	Q-VALUE	FOLD CHANGE	LOG_FOLDCHANGE
Gibberellin A4	468-44-0	C11864	C19H24O5	332.16239999999999	phytohormone	331	243	-	9.98	8.05404e-05	6.27769e-05	0.564329	0.442074	0.273337	1.28296	0.359478
Liquiritin	551-15-5	C16989	C21H22O9	418.12639999999999	flavonoids	417	254.9	-	6	0.0018247	0.000902565	1.19134	0.0524778	0.0803257	2.02168	1.01555
Spinosin	72063-39-9	C17834	C28H32O15	608.17409999999995	flavonoids	607.5	606.8	-	5.79	0.00256899	0.00166481	0.405702	0.384479	0.250848	1.54311	0.625846
Genistein	446-72-0	C06563	C15H10O5	270.05279999999999	flavonoids	271.2	242.8	+	8.93	0.0346716	0.00211427	1.41084	0.0291707	0.0701656	16.3989	4.03552
5-Hydroxylysine	1190-94-9	C16741	C6H14N2O3	162.10040000000001	amino acids	163.1	128	+	0.55	0.000121435	0.000132815	0.35759	0.868337	0.423879	0.914316	-0.129235
Indole-3-carboxaldehyde	487-89-8	C08493	C9H7NO	145.05279999999999	phytohormone	146	118	+	6.73	0.00274632	0.00156597	1.11841	0.0927156	0.105059	1.75375	0.810444
Indole-3-acetic acid	87-51-4	C00954	C10H9NO2	175.0633	phytohormone	176	130	+	7.14	0.00229005	0.000254578	1.38247	0.00214593	0.0289258	8.99546	3.1692
Diosmetin	520-34-3	C10038	C16H12O6	300.0634	flavonoids	301.3	285.8	+	9.15	0.00137286	3.01845e-05	1.2585	0.0817563	0.099268	45.4822	5.50723
L-Tyrosine	60-18-4	C00082	C9H11NO3	181.07390000000001	amino acids	182.1	136.1	+	1.93	0.312658	0.00324632	1.40034	0.0973324	0.107273	96.3114	6.58963
Glycitein	40957-83-3	C14536	C16H12O5	284.06849999999997	flavonoids	285.3	269.8	+	7.91	0.0196961	0.00172814	1.40779	0.0358762	0.0730426	11.3973	3.51062
Biochanin A	491-80-5	C00814	C16H12O5	284.06849999999997	flavonoids	285.3	269.3	+	11.21	0.000453623	0.0004063	0.344011	0.761791	0.392271	1.11647	0.158947
Genistin	529-59-9		21H20O10	432.10564699999998	flavonoids	433.3	270.8	+	6.62	0.0609776	0.00167148	1.37963	0.0257533	0.0682899	36.4812	5.18908
Vitexin	3681-93-4	C01460	C21H20O10	432.10559999999998	flavonoids	433.4	414.9	+	5.92	0.00298669	0.000102328	1.00483	0.267686	0.197085	29.1874	4.86727
1-Methy-L-histidine	332-80-9	C01152	C7H11N3O2	169.08510000000001	amino acids	170.1	124	+	0.61	0.0014772	0.000341048	1.37258	0.0539439	0.0811381	4.33135	2.11482
3-Methy-L-histidine	368-16-1	C01152	C7H11N3O2	169.08510000000001	amino acids	170.1	96.1	+	0.61	0.00482832	0.00495132	0.0559346	0.848854	0.418347	0.975158	-0.0362923
3-Indolebutyric acid	133-32-4	C11284	C12H13NO2	203.09460000000001	phytohormone	204	186	+	9	0.000190589	0.000184443	0.0644816	0.922678	0.438767	1.03332	0.047293
N6-(delta 2-Isopentenyl)-adenine	2365-40-4	C04083	C10H13N5	203.11709999999999	phytohormone	204	136	+	5.3	0.00186842	4.70237e-05	1.04103	0.182326	0.153419	39.7336	5.31229
trans-Zeatin	1637-39-4	C00371	C10H13N5O	219.11199999999999	phytohormone	220	136	+	3.41	0.00161842	4.75415e-05	1.41689	0.0115679	0.0555846	34.0422	5.08925
N6-isopentenyladenosine	7724-76-7		C15H21N5O4	335.15935400000001	phytohormone	336	204	+	6.1	0.00137961	4.51345e-05	1.21918	0.0266154	0.0687741	30.5668	4.93389
trans-Zeatin-riboside	6025-53-2	C16431	C15H21N5O5	351.15429999999998	phytohormone	352	220	+	4.31	0.00253175	5.91222e-05	1.39206	0.0140357	0.0581723	42.8223	5.42029
isoliquiritigenin	961-29-5	C08650	C15H12O4	256.0736	flavonoids	256.9	211	+	9.73	7.8934e-05	6.32892e-05	0.327825	0.611328	0.34123	1.2472	0.318688
Apigenin	520-36-5	C01477	C15H10O5	270.05279999999999	flavonoids	270.9	163	+	8.9	0.00029199	9.98883e-05	0.581238	0.576895	0.328321	2.92316	1.54753
Naringenin	480-41-1	C00509	C15H12O5	272.06849999999997	flavonoids	273.3	152.8	+	8.86	0.00371512	0.000591415	1.40107	0.0179899	0.0625764	6.28175	2.65117
Fisetin	528-48-3	C01378	C15H12O6	288.0634	flavonoids	286.9	241	+	7.03	0.000333753	0.000809434	1.11575	0.120074	0.118067	0.41233	-1.27813
Tectorigenin	548-77-6	C10534	C16H12O6	300.0634	flavonoids	300.9	285.5	+	9.03	0.000334404	9.52154e-05	1.08716	0.111584	0.113404	3.51208	1.81232
Taxifolin	480-18-2	C01617	C15H12O7	304.05829999999997	flavonoids	304.8	286.8	+	6.28	0.0166903	0.000670492	1.41061	0.022862	0.0665103	24.8926	4.63765
(-)-Epigallocatechin	970-74-1	C12136	C15H14O7	306.07400000000001	flavonoids	306.9	180.9	+	4.12	0.000130529	8.05966e-05	0.774952	0.298502	0.212568	1.61954	0.69558
Gallocatechin	970-73-0	C12127	C15H14O7	306.07400000000001	flavonoids	306.9	180.9	+	3.36	0.00035903	6.41985e-05	1.31494	0.107806	0.111874	5.59251	2.4835
Ononin	486-62-4	C10509	C22H22O9	430.12639999999999	flavonoids	431.4	430.9	+	7.3	0.0333064	0.00132714	1.39872	0.0676081	0.090442	25.0964	4.64941
Dihydromyricetin	27200-12-0	C02906	C15H12O8	320.0532	flavonoids	320.9	302.8	+	5.27	0.00188509	0.000503206	0.00689884	0.38911	0.252729	3.74616	1.90541
Daidzin	552-66-9	C10216	C21H20O9	416.11070000000001	flavonoids	416.9	255	+	5.45	2.37074	0.529806	1.3949	0.00226753	0.0292486	4.47474	2.1618
Glycitin	40246-10-4	C16195	C22H22O10	446.12130000000002	flavonoids	447.4	284.9	+	5.57	0.747593	0.283458	1.30788	0.0213239	0.065415	2.6374	1.39912
Astragalin	480-10-4	C12249	C21H20O11	448.10059999999999	flavonoids	449	286.9	+	6.52	0.00402168	0.00295141	0.738619	0.303835	0.215145	1.36263	0.446397
Cynaroside	5373-11-5		C21H20O11	448.10056100000003	flavonoids	449	286.9	+	6.1	0.00445977	0.00109094	1.29988	0.0742481	0.0947976	4.08802	2.0314
Homoorientin	4261-42-1	C01821	C21H20O11	448.10059999999999	flavonoids	449	430.9	+	5.43	0.000436913	0.000166084	0.0806677	0.538057	0.313139	2.63067	1.39543
Schaftoside	51938-32-0	C10181	C26H28O14	564.14790000000005	flavonoids	565.5	546.9	+	6.35	0.000261294	0.000235519	0.144459	0.892864	0.430695	1.10944	0.149828
Puerarin	3681-99-0	C10524	C21H20O9	416.11070000000001	flavonoids	417.4	416.8	+	4.89	0.13193	0.00222401	1.40431	0.0528765	0.0805495	59.3205	5.89046
beta-Alanine	107-95-9	C00099	C3H7NO2	89.047700000000006	amino acids	90.1	72.1	+	0.64	0.00594346	0.00498066	0.476525	0.669934	0.362098	1.19331	0.254966
L-Valine	72-18-4	C00183	C5H11NO2	117.078979;117.07899999999999	Amino acid and derivatives;amino acids	118.1	72.1	+	0.93	0.180053	0.0076372	1.41327	0.00968059	0.0529719	23.5757	4.55923
L-Threonine	72-19-5	C00188	C4H9NO3	119.058244;119.0582	Amino acid and derivatives;amino acids	120.1	56.1	+	0.64	0.0681448	0.00557479	1.39121	0.0336518	0.0721914	12.2237	3.61161
Proline;L-Proline	147-85-3	C00148	C5H9NO2	115.063329;115.0633	Amino acid and derivatives;amino acids	116.1	70.1	+	0.73	0.955155	0.036765	1.41851	0.00574871	0.0442519	25.98	4.69933
L-Serine	56-45-1	C00065	C3H7NO3	105.04259399999999;105.04259999999999	Amino acid and derivatives;amino acids	106	60	+	0.62	0.00782362	0.00206827	1.39434	0.00125694	0.0252578	3.78268	1.91941
Methyl (indol-3-yl)acetate;Methyl 3-indolylacetate	1912-33-0	C20635	C11H11NO2	189.078979;189.078979	Alkaloids;phytohormone	190.05	130.05	+	9.48	0.000156327	0.000221873	0.131724	0.492732	0.29453	0.704578	-0.505169
L-Arginine	74-79-3	C00062	C6H14N4O2	174.11167599999999;174.11170000000001	Amino acid and derivatives;amino acids	175.1	70.05	+	0.6	0.944885	0.247564	1.35425	0.00245761	0.0297009	3.81673	1.93234
L-Asparagine	70-47-3	C00152	C4H8N2O3	132.053493;132.05350000000001	Amino acid and derivatives;amino acids	133.1	74	+	0.64	0.0101617	0.00309728	1.34349	0.00321004	0.0335108	3.28084	1.71406
L-Ornithine	70-26-8	C01602;C00077	C5H12N2O2	132.089878;132.0899	Amino acid and derivatives;amino acids	133.1	70.1	+	0.55	0.152505	0.00156086	1.41731	0.0250434	0.0678828	97.7059	6.61037
L-Aspartic acid	56-84-8	C00049	C4H7NO4	133.037509;133.03749999999999	Amino acid and derivatives;amino acids	134	74	+	0.63	0.0151108	0.0145298	0.188983	0.774565	0.396242	1.03999	0.0565635
L-Citruline;L-Citrulline	372-75-8	C00327	C6H13N3O3	175.09569200000001;175.09569999999999	Amino acid and derivatives;amino acids	176.1	70.1	+	0.66	0.041836	0.00922782	1.3435	0.0119626	0.0560525	4.53369	2.18068
L-Glutamic acid	56-86-0	C00025	C5H9NO4	147.05315899999999;147.0532	Amino acid and derivatives;amino acids	148.1	84	+	0.66	0.660762	0.159578	1.38846	0.00175299	0.0276505	4.14067	2.04987
Glycine	56-40-6	C00037	C2H5NO2	75.032028999999994;75.031999999999996	Alkaloids;amino acids	76	30	+	0.62	0.00136268	5.24669e-05	1.41087	0.0127625	0.0569328	25.9722	4.6989
L-Histidine	71-00-1	C00135	C6H9N3O2	155.06947700000001;155.06950000000001	Amino acid and derivatives;amino acids	156.1	110.1	+	0.59	0.511827	0.0148484	1.41626	0.0279054	0.0695015	34.4703	5.10728
trans-4-Hydroxy-L-proline;4-Hydroxyproline	51-35-4	C01157	C5H9NO3	131.058244;131.0582	Amino acid and derivatives;amino acids	132.1	86.05	+	0.65	0.00607244	0.00554815	0.360156	0.596026	0.335555	1.0945	0.13027
L-Methionine	63-68-3	C00073	C5H11NO2S	149.05105;149.05099999999999	Amino acid and derivatives;amino acids	150.05	56.1	+	0.94	0.137942	0.00149852	1.39972	0.100553	0.108748	92.0523	6.52438
DL-Alanine;L-Alanine	302-72-7;56-41-7	C01401;C00041	C3H7NO2	89.047679000000002;89.047700000000006	Alkaloids;Amino acid and derivatives;amino acids	90.1	44	+	0.644928	0.0546817	0.00308494	1.40404	0.0453858	0.0759633	17.7254	4.14774
L-Lysine;L-Glutamine	56-87-1;56-85-9	C00047;C00064	C6H14N2O2;C5H10N2O3	146.10552799999999;146.06909999999999;146.10550000000001	Amino acid and derivatives;amino acids	147.1	84.0667	+	0.64	1.43542	0.0121437	1.41858	0.0165481	0.061099	118.203	6.88512
Tryptophan;L-Tryptophan;D-Tryptophan	54-12-6;73-22-3;153-94-6	C00806;C00078;C00525	C11H12N2O2	204.089878;204.0899	Alkaloids;Amino acid and derivatives;Indoles and derivatives;amino acids	205.1	188.1	+	3.76937	0.0155205	0.00547641	1.24157	0.0418059	0.0749875	2.83406	1.50287
L-Phenylalanine;D-(+)-Phenylalanine;DL-Phenylalanine	63-91-2;673-06-3;150-30-1	C00079;C02265;C02057	C9H11NO2	165.078979;165.07900000000001	Amino acid and derivatives;Phenols;amino acids	166.1	120.1	+	2.81977	7.52927	0.109518	1.41725	0.0236727	0.0670432	68.7491	6.10327
Estradiol-17beta 3-sulfate	4999-79-5	C08357	C18H24O5S	352.13444600000003	Sterol lipids	351.1	271.2	-	11.8934	0.000163652	0.000127329	0.708968	0.347825	0.235342	1.28527	0.362075
5'-Deoxy-5-fluorouridine	3094-09-5	C12739	C9H11FN2O5	246.065201	5'-deoxyribonucleosides	245.1	42	-	1.88283	0.00064023	4.97492e-06	1.31416	0.290881	0.208834	128.691	7.00777
Lecanoric acid	480-56-8	C02868	C16H14O7	318.07395500000001	Phenols	317.1	167	-	0.657067	0.000482443	1.20603e-06	1.41975	0.0342108	0.0724138	400.026	8.64395
Emodin	518-82-1	C10343	C15H10O5	270.05282499999998	Anthraquinones	269	225	-	7.28363	0.00194019	0.0210933	0.0448817	0.454971	0.278239	0.0919816	-3.44251
Raffinose	512-69-6	C00492	C18H32O16	504.16904	Organooxygen compounds	503.2	89	-	1.30527	0.0033118	0.0150977	1.26927	0.0040503	0.0378237	0.219358	-2.18864
Hyodeoxycholic acid	83-49-8	C15517	C24H40O4	392.29266000000001	Steroids	391.3	283.3	-	11.4873	0.000165	0.000164876	0.0567231	0.997928	0.458156	1.00075	0.00108049
D-Glucose 6-phosphate;Glucose 6-phosphate	56-73-5	C00092	C6H13O9P	260.02972199999999	Carbohydrates	259	97	-	0.6463	0.00189496	7.08371e-05	1.19671	0.112265	0.113674	26.751	4.74152
Galactose 1-phosphate	2255-14-3	C00446;C03384	C6H13O9P	260.02972199999999	Organooxygen compounds	259	79	-	0.64585	0.00997875	0.00066777	1.40643	0.0444948	0.0757328	14.9434	3.90144
Fructose 1,6-bisphosphate	488-69-7	C00354	C6H14O12P2	339.99605400000002	Organooxygen compounds	339	97	-	0.7554	0.000391688	0.00016839	0.706439	0.206749	0.166032	2.32608	1.2179
1D-Myo-inositol 1,4-bisphosphate	74465-19-3	C01220	C6H14O12P2	339.99605400000002	Organooxygen compounds	339	79	-	0.7554	0.000653399	0.000196601	1.38729	0.000814243	0.024869	3.32347	1.73269
Linolenic acid	463-40-1	C06427	C18H30O2	278.22458	Lipids	277.2	59	-	12.1691	0.000119386	4.74569e-05	0.912871	0.230576	0.177276	2.51567	1.33094
D-Maltose	69-79-4	C00208	C12H22O11	342.11621500000001	Carbohydrates	341.1	59	-	0.764067	0.0162761	0.901411	1.41535	0.00150174	0.0265797	0.0180562	-5.79136
Xanthohumol	6754-58-1	C16417	C21H22O5	354.146725	Flavanone	353.1	119.1	-	10.9575	6.7788e-05	4.7869e-05	0.413846	0.450834	0.276604	1.41612	0.501939
Trigonelline	535-83-1	C01004	C7H7NO2	137.04767899999999	Alkaloids	138.1	65	+	0.823517	0.152951	0.223763	1.15887	0.0513081	0.0796567	0.683542	-0.548899
Anthranilic acid	118-92-3	C00108	C7H7NO2	137.04767899999999	Benzoic acid derivatives	138.1	120	+	2.87835	0.00031675	8.14559e-05	1.21344	0.00386515	0.0369534	3.8886	1.95925
p-Aminobenzoate	150-13-0	C00568	C7H7NO2	137.04767899999999	Benzoic acid derivatives	138.1	77	+	0.7359	0.0213219	0.0295721	1.16988	0.0419553	0.075031	0.721014	-0.471901
Tyramine	51-67-2	C00483	C8H11NO	137.08406400000001	Amino acid and derivatives	138.1	121.1	+	3.25613	9.44327e-05	0.000148963	0.924502	0.147279	0.133794	0.633934	-0.657597
Betaine aldehyde	7418-61-3	C00576	C5H11NO	101.084064	Organonitrogen compounds	102.1	58.1	+	0.753433	0.00131621	0.0016325	0.00800474	0.704318	0.373737	0.806256	-0.31069
Isosakuranetin	480-43-3	C05334	C16H14O5	286.08412499999997	Flavonoids	287.1	153	+	6.5288	0.000382867	0.000921798	0.528769	0.447109	0.275221	0.415348	-1.26761
Cyanidin	528-58-5	C05905	C15H10O6	286.04773999999998	Flavonoids	287.1	137	+	5.89814	0.000158907	0.000174364	0.172905	0.882683	0.427886	0.911348	-0.133925
Brazilin	474-07-7	C09920	C16H14O5	286.08412499999997	Flavonoids	287.1	121	+	6.20163	0.000246017	0.000252462	0.157422	0.949421	0.445814	0.974471	-0.0373085
2',3,5,7-Tetrahydroxyflavone	480-15-9	C10036	C15H10O6	286.04773999999998	Flavonoids	287.1	121	+	6.53055	0.000138783	0.000225064	0.623973	0.39609	0.255531	0.616641	-0.697498
Orobol (5,7,3',4'-tetrahydroxyisoflavone)	480-23-9	C10510	C15H10O6	286.04773999999998	Flavonoids	287.1	269	+	7.90498	0.000121591	3.87845e-05	0.998846	0.088009	0.102669	3.13504	1.64848
2'-Hydroxygenistein	1156-78-1	C12134	C15H10O6	286.04773999999998	Flavonoids	287.1	177	+	7.58612	0.000155246	5.97849e-05	0.912177	0.143684	0.13179	2.59674	1.3767
Sakuranetin	2957-21-3	C09833	C16H14O5	286.08412499999997	Flavonoids	287.1	105	+	9.93572	0.000142326	0.000201359	0.706005	0.267741	0.197114	0.706824	-0.500576
3-Methylxanthine	1076-22-8	C16357	C6H6N4O2	166.04907600000001	Nucleotide and its derivates	167.1	42	+	2.71022	0.00137139	0.000140797	0.715089	0.415368	0.26308	9.74015	3.28394
4-Hydroxyphenyl-2-propionic acid		C03080	C9H10O3	166.062995	Phenylpropanoic acids	167.1	121.1	+	10.0868	0.00018635	0.000176475	0.18408	0.846689	0.417726	1.05596	0.0785494
7-Methylxanthine	552-62-5	C16353	C6H6N4O2	166.04907600000001	Nucleotide and its derivates	167.1	124	+	2.6016	0.00243344	5.25964e-05	1.06643	0.22691	0.175609	46.2663	5.53189
Acetovanillone	498-02-2	C11380	C9H10O3	166.062995	Phenols	167.1	43	+	5.23652	0.000297385	0.000239179	0.73168	0.293201	0.209977	1.24336	0.314241
Cytosine	71-30-7	C00380	C4H5N3O	111.043262	Nucleotide and its derivates	112.1	95	+	0.630266	0.00437725	0.00362382	0.626876	0.385011	0.251065	1.20791	0.272514
Pyrrole-2-carboxylic acid	634-97-9	C05942	C5H5NO2	111.03202899999999	Amino acid and derivatives	112	68	+	2.29307	0.000405974	0.000248291	1.00849	0.0702086	0.0921965	1.63507	0.709357
Indole	120-72-9	C00463	C8H7N	117.057849	Alkaloids	118.1	91.1	+	3.81955	0.214528	0.0847622	1.27575	0.041296	0.074837	2.53094	1.33967
DL-Norvaline	6600-40-4	C01826	C5H11NO2	117.078979	Amino acid and derivatives	118.1	72.1	+	1.05125	0.156729	0.0103508	1.39414	0.0450753	0.0758838	15.1417	3.92045
Phenylacetonitrile	140-29-4	C16074	C8H7N	117.057849	Benzene and substituted derivatives	118.1	101	+	3.75962	7.1531e-05	9.6673e-05	0.543633	0.438125	0.271848	0.739928	-0.434543
5-Aminovaleric acid	660-88-8	C00431	C5H11NO2	117.078979	Amino acid and derivatives	118.1	55.1	+	1.10792	0.426322	0.00475892	1.41764	0.0151935	0.0595353	89.5839	6.48517
Guanidineacetic acid	352-97-6	C00581	C3H7N3O2	117.053827	Amino acid and derivatives	118.1	43	+	1.10792	0.00209477	0.000339061	1.23627	0.032099	0.0715409	6.17815	2.62718
Aminomalonic acid	1068-84-4	C00872	C3H5NO4	119.02185900000001	Organic acids	120	74	+	0.654783	0.00803329	0.00039923	1.40215	0.0330394	0.0719408	20.1219	4.3307
D-Proline	344-25-2	C00763	C5H9NO2	115.063329	Carboxylic acids and derivatives	116.1	70.1	+	0.755483	0.955155	0.036765	1.41851	0.00574871	0.0442519	25.98	4.69933
Thymine	65-71-4	C00178	C5H6N2O2	126.042928	Nucleotide and its derivates	127.1	54	+	2.10945	0.0222013	0.00542235	0.919645	0.135846	0.127283	4.0944	2.03365
Maltol	118-71-8	C11918	C6H6O3	126.031695	Flavonoids	127	43	+	0.8987	0.00289198	0.0128049	1.35167	0.00183447	0.0279494	0.225849	-2.14657
Pyrogallol;1,2,3-Trihydroxybenzene	87-66-1	C01108	C6H6O3	126.031695	Phenols	127	81	+	3.52465	0.0102019	0.000285726	1.41458	0.0323219	0.0716374	35.7052	5.15806
Toluene-cis-dihydrodiol		C04592	C7H10O2	126.06807999999999		127.1	39	+	1.77923	0.000194656	0.000120484	1.04311	0.120563	0.118349	1.61561	0.692079
5-Hydroxymethylfurfural	67-47-0	C11101	C6H6O3	126.031695	Carbonyl compounds	127	53	+	2.95403	0.00178449	0.00016336	1.34504	0.095252	0.106291	10.9237	3.44939
2-Hydroxyethanesulfonate	107-36-8	C05123	C2H6O4S	125.998681	Organic acids	127	109	+	0.755483	0.0002945	0.00164799	1.36608	0.000261726	0.0227687	0.178703	-2.48437
D-alpha-Aminobutyric acid	2623-91-8	C02261	C4H9NO2	103.063329	Carboxylic acids and derivatives	104.1	58.1	+	0.648333	0.893448	0.983947	0.342255	0.676781	0.36445	0.908025	-0.139196
4-Aminobutanoic acid	56-12-2	C00334	C4H9NO2	103.063329	Organic acids and derivatives	104.1	69	+	0.66	0.000143574	0.000745023	1.17271	0.0130982	0.0572776	0.192711	-2.37549
O-Acetylethanolamine	1854-30-4		C4H9NO2	103.063329	Alkaloids	104.1	44	+	0.671567	0.316188	0.336806	0.169831	0.800681	0.404202	0.938784	-0.0911348
S-(5'-Adenosy)-L-homocysteine	979-92-0	C00021	C14H20N6O5S	384.12159000000003	Amino acid and derivatives	385.1	136.1	+	2.41767	0.000911075	4.57495e-05	1.33986	0.0800296	0.0982791	19.9144	4.31574
Phendimetrazine	634-03-7	C07904	C12H17NO	191.13101399999999	Oxazinanes	192.1	91.1	+	10.5637	0.000116541	0.000336964	1.15921	0.0354735	0.072895	0.345857	-1.53175
Carbendazim	10605-21-7	C10897	C9H9N3O2	191.06947700000001	Benzimidazoles	192.1	160.1	+	4.09528	8.96588e-05	5.84037e-05	0.406498	0.516016	0.304214	1.53515	0.618384
5-Phenyl-1,3-oxazinane-2,4-dione		C16596	C10H9NO3	191.058244	Benzene and substituted derivatives	192.1	103.1	+	2.803	0.000504788	4.8851e-05	1.4149	0.0181687	0.0627478	10.3332	3.36922
3,4-Dihydroxybenzaldehyde;Protocatechuic aldehyde; 3,4-Dihydroxybenzaldehyde	139-85-5	C16700	C7H6O3	138.03169500000001	Phenols	139	65	+	4.29249	0.00059734	0.000861363	1.37813	0.00235963	0.0294751	0.693482	-0.528069
3-Ethyl-1,2-benzenediol	933-99-3	C06728	C8H10O2	138.06808000000001	Phenols	139.1	79.1	+	0.7387	0.0152103	0.0196235	0.93351	0.151826	0.136275	0.775106	-0.367535
Sesamol	533-31-3	C10832	C7H6O3	138.03169500000001	Phenols	139	111	+	3.34005	0.000269697	0.00018221	0.828795	0.220498	0.172639	1.48014	0.565736
1,2-Dimethoxybenzene	91-16-7		C8H10O2	138.06808000000001	Phenols	139.1	51	+	0.755483	0.000435311	0.000712612	1.14287	0.0402424	0.074516	0.610867	-0.711071
D-Serine	312-84-5	C00740	C3H7NO3	105.04259399999999	Alkaloids	106	60	+	0.655383	0.00782362	0.00206827	1.39434	0.00125694	0.0252578	3.78268	1.91941
Vidarabine	5536-17-4;24356-66-9	C07195	C10H13N5O4	267.09675499999997	Purine nucleosides	268.1	136.1	+	2.2804	0.295599	0.246275	0.32366	0.614753	0.342487	1.20028	0.263374
Xylometazoline	526-36-3	C07913	C16H24N2	244.19394800000001	Benzene and substituted derivatives	245.2	189.1	+	11.6105	0.000110692	0.000125014	0.293424	0.751342	0.388983	0.885438	-0.175537
Uridine	58-96-8	C00299	C9H12N2O6	244.06953799999999	Nucleotide and its derivates	245.1	113	+	2.46733	0.000973427	0.000248453	1.04161	0.114123	0.114555	3.91796	1.9701
Panaxynol	81203-57-8	C17447	C17H24O	244.182715	Miscellaneous	245.2	57	+	12.5661	0.000199778	0.00018916	0.242988	0.882055	0.427711	1.05613	0.0787915
Enol-phenylpyruvate	5801-57-0	C02763	C9H8O3	164.04734500000001	Benzene and substituted derivatives	165.1	91.1	+	5.0757	0.00120148	0.000593255	1.16961	0.0969107	0.107076	2.02523	1.01808
Cinnamic acid	621-82-9	C10438	C9H8O2	148.05242999999999	Cinnamic acids and derivatives	149.1	103.1	+	8.61644	0.000339907	0.000333371	0.0356619	0.91644	0.437097	1.01961	0.0280148
Methyl anthranilate	134-20-3	C20634	C8H9NO2	151.06332900000001	Alkaloids	152.1	135	+	2.1149	0.300373	0.00218246	1.30632	0.0594426	0.0845285	137.631	7.10466
5-oxoproline	98-79-3	C01879	C5H7NO3	129.04259400000001	Amino acid and derivatives	152	69	+	0.560733	0.00271749	0.00704452	1.28058	0.0234703	0.0669128	0.385759	-1.37423
2-(Methylamino)benzoic acid	119-68-6	C03005	C8H9NO2	151.06332900000001	Benzene and substituted derivatives	152.1	134.1	+	1.5816	0.00168006	0.000484443	1.18059	0.103097	0.109874	3.46802	1.79411
Leukoaminochrome	29539-03-5	C17756	C8H9NO2	151.06332900000001	Indoles and derivatives	152.1	80	+	2.41698	0.0280655	0.00140719	1.39586	0.066408	0.08961	19.9444	4.31791
Phosphoric acid	7664-38-2	C00009	H3O4P	97.976896999999994	Organic acids	99	81	+	0.64835	0.0765658	0.0625074	1.23091	0.0193126	0.0637889	1.22491	0.292673
L-Carnitine	541-15-1	C00318	C7H15NO3	161.10519400000001	Organonitrogen compounds	162.1	43	+	0.68835	0.00138233	0.000470343	0.892875	0.206808	0.166062	2.93899	1.55532
5-Methylcytosine	554-01-8	C02376	C5H7N3O	125.05891200000001	Nucleotide and its derivates	126.1	98.1	+	2.25993	0.0104484	0.0150455	0.853771	0.182597	0.153566	0.69445	-0.526058
Pimelic acid	111-16-0	C02656	C7H12O4	160.07355999999999	Fatty Acyls	161.1	69.1	+	0.551617	0.00269451	0.00646655	1.29594	0.00564063	0.0439109	0.416685	-1.26297
Tricholomic acid	2644-49-7	C08298	C5H8N2O4	160.04840799999999	Carboxylic acids and derivatives	161.1	86	+	3.60857	0.000126434	8.81623e-05	1.00316	0.140983	0.130258	1.43411	0.520151
D-Alanyl-D-Alanine	923-16-0	C00993	C6H12N2O3	160.08479299999999	Amino acid and derivatives	161.1	44.1	+	4.33023	0.000219623	0.000125676	0.991249	0.164	0.143133	1.74754	0.805321
Itaconic acid	97-65-4	C00490	C5H6O4	130.02661000000001	Fatty Acyls	131	85	+	0.520517	0.0391713	0.00104546	1.40992	0.0340349	0.0723445	37.468	5.22759
2-Phenylacetamide	103-81-1	C02505	C8H9NO	135.06841399999999	Benzene and substituted derivatives	136.1	119	+	2.5228	0.058693	0.0118937	1.08138	0.0522092	0.0801738	4.93479	2.30299
Adenine	73-24-5	C00147	C5H5N5	135.054495	Nucleotide and its derivates	136.1	119	+	2.6016	0.0432187	0.000366147	1.41709	0.0367549	0.0733554	118.037	6.88309
Terpinolene	586-62-9	C06075	C10H16	136.12520000000001	Monoterpenoids	136.1	93.1	+	10.5735	0.000417276	0.000344538	0.231711	0.605618	0.339124	1.21112	0.276339
N-Acetylarylamine	103-84-4	C07565	C8H9NO	135.06841399999999	Benzene and substituted derivatives	136.1	94.1	+	1.93453	0.0539044	0.00059095	1.41005	0.0428346	0.0752819	91.2165	6.51122
6-hydroxynicotinic acid	5006-66-6	C01020	C6H5NO3	139.02694399999999	Nicotinic acid derivatives	140	122	+	3.94167	0.000146029	0.000127	0.66801	0.349317	0.235996	1.14983	0.201419
3-Hydroxypicolinic acid	874-24-8	C18620	C6H5NO3	139.02694399999999	Pyridines and derivatives	140	94	+	4.14562	0.000385342	9.49254e-05	1.29507	0.0374141	0.0735821	4.05942	2.02127
3-Indoleacetonitrile	771-51-7	C02938	C10H8N2	156.068748	Indole derivatives;Indoles and derivatives	157.1	140	+	5.45608	0.000196764	0.000106657	0.920716	0.150182	0.135385	1.84483	0.883484
N-Acetyl-l-leucine	1188-21-2	C02710	C8H15NO3	173.10519400000001	Amino acid and derivatives	174.1	86.1	+	5.37673	0.00436214	0.000166421	1.41138	0.0375157	0.0736165	26.2115	4.71213
4-Sulfobenzoate	636-78-2	C02236	C7H6O5S	201.993596		203	157	+	4.68268	0.000342555	0.00019303	1.07032	0.0856091	0.101396	1.77462	0.827508
Vasicinone	486-64-6	C10744	C11H10N2O2	202.07422800000001	Alkaloids	203.1	185.1	+	8.72735	7.38734e-05	5.25623e-05	0.348984	0.738291	0.384827	1.40544	0.491026
Demethoxyencecalin	19013-07-1		C13H14O2	202.09938	Phenols	203.1	119	+	11.7986	0.000544388	0.000434062	0.319101	0.560406	0.321958	1.25417	0.326732
Alpha-caryophyllene	6753-98-6	C09684	C15H24	204.18780000000001	Sesquiterpenoids	205.2	81.1	+	11.581	0.000505486	0.000637872	0.495318	0.511836	0.302495	0.792457	-0.335596
Levamisole	14769-73-4	C07070	C11H12N2S	204.07211899999999	Imidazothiazoles	205.1	91.1	+	12.0358	0.000355484	0.000522472	1.12059	0.0670097	0.0900289	0.680389	-0.555569
trans-Caryophyllene	87-44-5	C09629	C15H24	204.18780000000001	Sesquiterpenoids	205.2	95.1	+	12.1185	0.000809252	0.000766058	0.330718	0.869287	0.424146	1.05638	0.0791349
Coniferylaldehyde	458-36-6	C02666	C10H10O3	178.062995	Phenylpropanoids	179.1	91.1	+	6.78053	0.00060965	0.00138734	1.1474	0.0667337	0.0898372	0.439439	-1.18627
Methyleugenol	93-15-2	C10454	C11H14O2	178.09938	Phenylpropanoids	179.1	138.1	+	9.50638	0.000101615	0.00016309	0.947499	0.157359	0.139214	0.623061	-0.682554
Mellein	480-33-1		C10H10O3	178.062995	Coumarins	179.1	161.1	+	6.44538	0.000112106	0.000103149	0.155708	0.792178	0.401634	1.08684	0.120142
Phosphorylcholine	107-73-3	C00588	C5H14NO4P	183.066046	Cholines	184.1	86.1	+	0.665867	0.00336208	0.0154558	1.35955	0.0069788	0.0476564	0.217529	-2.20072
8-Amino-7-oxononanoic acid	4707-58-8	C01092	C9H17NO3	187.12084400000001	Alkaloids	188.1	109.1	+	1.51007	0.00255049	4.00868e-05	1.40822	0.0528168	0.0805161	63.6243	5.99151
2-Keto-6-acetamidocaproate		C05548	C8H13NO4	187.08445900000001	Keto acids and derivatives	188.1	100.1	+	1.47715	0.00177214	0.000486436	1.27824	0.0484031	0.0779094	3.64312	1.86517
Deethylatrazine	6190-65-4	C06559	C6H10ClN5	187.06247300000001	Triazines	188.1	146	+	3.80997	0.599966	0.208091	1.24326	0.0577772	0.0835334	2.88318	1.52766
N-Acetyl-L-glutamic acid	1188-37-0	C00624	C7H11NO5	189.06372400000001	Amino acid and derivatives	190.1	84	+	3.74675	0.00029368	0.000140897	1.24145	0.00818404	0.0503208	2.08436	1.05961
Kynurenic acid	492-27-3	C01717	C10H7NO3	189.04259400000001	Alkaloids	190	144	+	4.36405	0.000933995	0.000728441	0.64339	0.352754	0.237494	1.28218	0.358603
Tricyclazole	41814-78-2	C18492	C9H7N3S	189.036068	Azoles	190	136	+	12.2508	0.000225388	0.000160316	0.541041	0.387941	0.252256	1.4059	0.491494
3-Dehydroquinate	10534-44-8	C00944	C7H10O6	190.04774	Alcohols and polyols	191.1	145.1	+	10.5637	0.00021418	0.000161157	0.581858	0.437652	0.271669	1.32901	0.410356
7-Ethoxycoumarin	31005-02-4	C11052	C11H10O3	190.062995	Coumarins	191.1	163	+	10.5655	0.000161809	0.000173364	0.0890849	0.863861	0.422618	0.933345	-0.0995177
Cytisine	485-35-8	C10763	C11H14N2O	190.110613	Alkaloids	191.1	44.1	+	1.21823	0.000588692	2.50976e-05	1.3917	0.0453179	0.075946	23.4561	4.55189
Cantharidin	56-25-7	C16778	C10H12O4	196.07355999999999	Monoterpenoids	197.1	95.1	+	6.0265	0.000219598	0.000265809	0.430927	0.471557	0.285486	0.82615	-0.275525
Bornyl acetate	5655-61-8	C09837	C12H20O2	196.14633000000001	Monoterpenoids	197.2	137.1	+	6.54107	0.000134421	9.86766e-05	0.381748	0.566234	0.324221	1.36224	0.445981
Methyl jasmonate	39924-52-2;1211-29-6	C11512	C13H20O3	224.141245	Fatty Acyls	225.1	133.1	+	11.3	0.000151135	0.000119744	0.0137586	0.647335	0.35421	1.26215	0.33588
3,4,5-Trimethoxycinnamyl alcohol	30273-62-2		C12H16O4	224.10486	Phenylpropanoids	225.1	207.1	+	10.4046	0.000538507	0.00033186	0.586695	0.356463	0.239099	1.62269	0.69839
N'-Formylkynurenine	1022-31-7	C02700	C11H12N2O4	236.07970800000001	Amino acid and derivatives	237.1	163.1	+	9.5123	6.02524e-05	5.97786e-05	0.0327936	0.982586	0.454312	1.00793	0.0113899
2-Deoxyribose 5'-phosphate	102916-66-5	C00673	C5H11O7P	214.02424199999999	Carbohydrates	237	81	+	11.1273	0.000133907	0.000129463	0.00988863	0.945025	0.444668	1.03432	0.0486873
Thymidine	50-89-5	C00214	C10H14N2O5	242.090273	Nucleotide and its derivates	243.1	127	+	3.04042	0.000141882	5.40272e-05	1.33737	0.0114223	0.0554059	2.62612	1.39294
Pentadecanoic acid	1002-84-2	C16537	C15H30O2	242.22458	Fatty Acyls	243.2	43.1	+	10.0205	2.7488e-05	2.70363e-05	0.304136	0.973978	0.452132	1.01671	0.0239047
Lumichrome	1086-80-2	C01727	C12H10N4O2	242.080376	Alkaloids	243.1	198.1	+	6.69662	0.000668801	0.000472733	0.898526	0.204113	0.164727	1.41475	0.500552
Cytidine	65-46-3	C00475	C9H13N3O5	243.085522	Nucleotide and its derivates	244.1	112.1	+	0.704329	0.0043829	0.000245753	1.41186	0.0303572	0.0707483	17.8346	4.1566
Muramic acid	1114-41-6	C06470	C9H17NO7	251.100504	Organooxygen compounds	252.1	72	+	2.78297	0.000549018	4.05904e-05	1.26109	0.162186	0.142073	13.5258	3.75764
Deoxyadenosine	958-09-8	C00559	C10H13N5O3	251.10184000000001	Nucleotide and its derivates	252.1	136.1	+	4.0377	0.000144924	2.49358e-05	1.34334	0.00857721	0.0510788	5.81189	2.53901
5'-Deoxyadenosine	4754-39-6	C05198	C10H13N5O3	251.10184000000001	Nucleotide and its derivates	252.1	136.1	+	2.40859	0.00625157	0.000363388	1.36412	0.0370006	0.0734407	17.2036	4.10464
Cordycepin	73-03-0	C08431	C10H13N5O3	251.10184000000001	Nucleotide and its derivates	252.1	136.1	+	2.34785	0.00625157	0.000374245	1.361	0.0370618	0.0734618	16.7045	4.06216
Galangin	548-83-4	C10044	C15H10O5	270.05282499999998	Flavonoids	271.1	153	+	11.0755	0.000365555	0.000119997	1.14296	0.0454098	0.0759694	3.04637	1.60709
Alloimperatorin	642-05-7	C09053	C16H14O4	270.08920999999998	Coumarins	271.1	55.1	+	8.82855	0.000228045	0.00014777	0.659005	0.292178	0.209474	1.54324	0.625964
Imperatorin	482-44-0	C09269	C16H14O4	270.08920999999998	Phenylpropanoids	271.1	203	+	8.89468	0.00179661	0.000121608	1.07865	0.00276982	0.0312903	14.7737	3.88496
Pelargonidin	7690-51-9;134-04-3	C05904	C15H10O5	270.05282499999998	Flavonoids	271.1	121	+	8.98363	0.00894759	0.000899783	1.38896	0.0396068	0.0743155	9.94417	3.31385
Sulfuretin	120-05-8	C08730	C15H10O5	270.05282499999998	Flavonoids	271.1	121	+	8.89518	0.00894759	0.000861389	1.39293	0.0394812	0.0742752	10.3874	3.37676
Aloeemodin	481-72-1	C10294	C15H10O5	270.05282499999998	Anthraquinones	271.1	253.1	+	8.79408	0.0363996	0.00223123	0.52644	0.223199	0.173899	16.3137	4.02801
Lucidin	478-08-0	C10369	C15H10O5	270.05282499999998	Anthraquinones	271.1	253.1	+	8.89468	0.0497045	0.00356109	1.40743	0.0348118	0.0726464	13.9577	3.80299
3',4',7-Trihydroxyisoflavone	485-63-2	C14313	C15H10O5	270.05282499999998	Flavonoids	271.1	109	+	8.9791	0.00260769	0.000481863	1.36978	0.0741714	0.0947496	5.41168	2.43608
Resokaempferol	2034-65-3	C10037	C15H10O5	270.05282499999998	Flavonoids	271.1	105	+	8.79448	0.00266007	9.45712e-05	1.3032	0.026195	0.0685344	28.1277	4.81392
Norwogonin	4443-09-8	C10113	C15H10O5	270.05282499999998	Flavonoids	271.1	145	+	11.8322	0.000363977	0.000287996	0.424395	0.584871	0.331356	1.26383	0.337803
Naringenin chalcone	25515-46-2	C06561	C15H12O5	272.06847499999998	Flavonoids	273.1	153	+	6.54065	0.00535339	0.00617346	0.342321	0.775231	0.396448	0.867162	-0.205627
Glycinol	69393-95-9	C01263	C15H12O5	272.06847499999998	Flavonoids	273.1	95	+	6.54558	0.000322789	0.00016341	0.506682	0.344538	0.233895	1.97533	0.982095
Garbanzol	1226-22-8	C09751	C15H12O5	272.06847499999998	Flavonoids	273.1	107	+	9.89965	6.01547e-05	3.2095e-05	1.13041	0.182404	0.153461	1.87427	0.906331
Nordihydrocapsaicin	28789-35-7	C20216	C17H27NO3	293.199094	Alkaloids	294.2	137.1	+	11.8658	0.000273906	9.95528e-05	1.00306	0.171688	0.14754	2.75137	1.46015
Cinchonine	118-10-5	C06528	C19H22N2O	294.17321299999998	Alkaloids	295.2	79.1	+	11.9941	0.000474837	0.000281993	0.982421	0.117985	0.116851	1.68386	0.751772
Colneleate	52761-34-9	C19827	C18H30O3	294.21949499999999	Fatty Acyls	295.2	123.1	+	11.9661	0.000359988	0.000164696	1.12385	0.081128	0.0989108	2.18578	1.12815
(-)-Cinchonidine	485-71-2	C11379	C19H22N2O	294.17321299999998	Alkaloids	295.2	81.1	+	11.9941	0.00075442	0.000717981	0.0600079	0.82755	0.412175	1.05075	0.0714216
6-Gingerol; 6-Gingerol;[6]-Gingerol;Gingerol	58253-27-3;23513-14-6	C10462	C17H26O4	294.18311	Phenols	295.2	151.1	+	11.9862	0.000591954	0.000189256	0.80493	0.123594	0.120078	3.1278	1.64515
Asp-Phe methyl ester;Aspartame	22839-47-0	C11045	C14H18N2O5	294.12157300000001	Carboxylic acids and derivatives	295.1	120.1	+	3.05875	0.392053	0.00180208	1.41384	0.0684292	0.091003	217.555	7.76524
Uracil	66-22-8	C00106	C4H4N2O2	112.027278	Nucleotide and its derivates	113	70	+	1.9101	0.000619551	0.00150184	1.29142	0.0244487	0.0675275	0.412527	-1.27744
Oxymorphone	76-41-5	C08019	C17H19NO4	301.13140900000002	Phenanthrenes and derivatives	302.1	284.1	+	11.1842	0.0019428	0.00218974	0.556916	0.859627	0.421419	0.887228	-0.172623
Morin	480-16-0	C10105	C15H10O7	302.04265500000002	Flavonoids	303	153	+	7.71191	4.40087e-05	2.44764e-05	1.24418	0.0262772	0.0685792	1.79801	0.846399
Shionone	10376-48-4	C17966	C30H50O	426.38616500000001	Triterpenoids	427.4	409.4	+	12	0.00017998	0.000203976	0.289696	0.71154	0.376127	0.882361	-0.18056
Adenosine 5'-monophosphate	61-19-8	C00020	C10H14N5O7P	347.063087	Nucleotide and its derivates	348.1	136.1	+	1.38347	0.0158953	0.291282	1.3936	0.0438944	0.0755731	0.0545702	-4.19574
Adenosine 3'-monophosphate	84-21-9	C01367	C10H14N5O7P	347.063087	Nucleotide and its derivates	348.1	136.1	+	2.23237	0.0804226	0.000850561	1.40655	0.0920304	0.10472	94.5525	6.56304
Benzyl acetate	140-11-4	C15513	C9H10O2	150.06808000000001	Phenols	151.1	91.1	+	10.8588	0.000429906	0.00038991	0.341565	0.596922	0.33589	1.10258	0.140882
(-)-Carvone	6485-40-1	C01767	C10H14O	150.104465	Monoterpenoids	151.1	53	+	10.8616	0.000176581	0.000111587	0.801228	0.286596	0.206708	1.58246	0.662167
(R)-Menthofuran	494-90-6	C09868	C10H14O	150.104465	Prenol lipids	151.1	55.1	+	5.14695	0.000450553	0.000588563	0.524098	0.400508	0.257286	0.765514	-0.3855
1-(4-Hydroxyphenyl)propan-1-one	70-70-2	C13342	C9H10O2	150.06808000000001	Phenylpropanoids	151.1	121	+	9.89965	0.000220931	0.000163771	0.55199	0.479025	0.288702	1.34902	0.43191
p-Coumaryl alcohol	3690-05-9	C02646	C9H10O2	150.06808000000001	Phenylpropanoids	151.1	133.1	+	4.14562	0.000186545	0.000136769	0.591263	0.38815	0.25234	1.36395	0.447786
Octadecanamide	124-26-5	C13846	C18H37NO	283.28751399999999	Fatty Acyls	284.3	43.1	+	13.0209	0.00195386	0.00182817	0.301872	0.649904	0.355116	1.06875	0.0959289
20-HETE	79551-86-3	C14748	C20H32O3	320.23514499999999	Fatty Acyls	321.2	91.1	+	13.279	0.000343108	0.000418082	0.0744139	0.720842	0.37918	0.820672	-0.285123
Kirenol	52659-56-0		C20H34O4	338.24570999999997	Diterpenoids	321.2	81.1	+	13.158	0.00770413	0.00684408	0.044412	0.780195	0.397976	1.12566	0.170774
Docosahexaenoic acid	6217-54-5	C06429	C22H32O2	328.24023	Fatty Acyls	329.2	93.1	+	12.6025	8.81447e-05	9.87902e-05	0.165057	0.738173	0.384789	0.892241	-0.164494
4',5,7-Trimethoxyflavone	6938-19-8	C14985	C18H16O6	328.09469000000001	Flavonoids	329.1	107	+	13.8709	0.000192969	9.73329e-05	0.903825	0.150767	0.135702	1.98257	0.987369
Anisatin	5230-87-5	C09294	C15H20O8	328.11581999999999	Sesquiterpenoids	329.1	311.1	+	5.42288	0.000305522	0.000219206	0.370679	0.647071	0.354116	1.39377	0.478988
Guaiacin	36531-08-5		C20H24O4	328.16746000000001	Lignans	329.2	297.1	+	7.53577	1.89835e-05	0.000100245	0.213986	0.473538	0.286342	0.189372	-2.40071
Adenosine 2',3'-cyclic phosphate	634-01-5	C02353	C10H12N5O6P	329.05252200000001	Purine nucleotides	330.1	136.1	+	1.85558	0.00319267	8.77406e-05	1.38884	0.130895	0.124336	36.3876	5.18537
Deoxycorticosterone	64-85-7	C03205	C21H30O3	330.21949499999999	Steroids and steroid derivatives	331.2	97.1	+	9.60557	0.011159	0.0118655	0.203638	0.828883	0.412565	0.940457	-0.0885655
Aurantio-obtusin	67979-25-3	C17670	C17H14O7	330.07395500000001	Anthraquinones	331.1	313.1	+	10.2799	0.000169227	0.000137938	0.5663	0.564408	0.323514	1.22683	0.294938
beta-Nicotinamide mononucleotide	1094-61-7	C00455	C11H15N2O8P	334.05660499999999	Nucleotide and its derivates	335.1	123.1	+	0.729483	0.000381895	0.00244284	1.37973	0.0531494	0.0807014	0.156332	-2.67731
Lathyrol	34420-19-4	C09125	C20H30O4	334.21440999999999	Diterpenoids	335.2	317.2	+	7.14977	0.000154011	4.65768e-05	1.09484	0.0541815	0.0812671	3.3066	1.72535
ent-16beta,17-dihydroxy-9(11)-kauren-19-oic acid	55483-24-4		C20H30O4	334.21440999999999	Diterpenoids	335.2	271.2	+	7.14977	0.000172898	0.000182612	0.335251	0.920144	0.43809	0.946806	-0.0788587
Triangularine	87340-27-0	C10410	C18H25NO5	335.17327399999999	Alkaloids	336.2	55.1	+	11.7232	0.00219887	0.00188281	0.337761	0.854249	0.419889	1.16787	0.223876
9,10-DHOME	263399-34-4	C14828	C18H34O4	314.24570999999997	Fatty Acyls	337.2	43	+	13.2965	0.00029843	0.0002426	0.505463	0.457117	0.279184	1.23014	0.298818
8(R)-HPETE		C04822	C20H32O4	336.23005999999998		337.2	149.1	+	11.5794	0.000238589	0.000298217	0.301148	0.61888	0.343996	0.800052	-0.321834
Psoralidin	18642-23-4	C10523	C20H16O5	336.09977500000002	Coumarins	337.1	55.1	+	11.7986	0.00130607	0.000339444	1.36891	0.000625876	0.0245462	3.84766	1.94398
Nemorensine	50906-96-2	C10353	C18H27NO5	337.18892399999999	Alkaloids	338.2	320.2	+	8.32457	3.28058e-05	2.32144e-05	0.156308	0.710887	0.375912	1.41317	0.498932
Sarracine	2492-09-3	C10383	C18H27NO5	337.18892399999999	Alkaloids	338.2	55.1	+	13.1412	0.110896	0.131785	0.585446	0.617294	0.343417	0.841491	-0.248981
3alpha,6beta-Ditigloyloxytropan-7beta-ol	7159-86-6		C18H27NO5	337.18892399999999	Alkaloids	338.2	55.1	+	13.2084	0.12304	0.130737	0.38703	0.88662	0.428975	0.941121	-0.0875482
AICAR	3031-94-5	C04677	C9H15N4O8P	338.06275299999999	Imidazole ribonucleosides and ribonucleotides	339.1	110	+	13.279	0.00775459	0.00917982	0.458177	0.676455	0.364338	0.844744	-0.243414
8-Geranyloxypsoralen	7437-55-0		C21H22O4	338.15181000000001	Coumarins	339.2	55.1	+	13.2923	0.0174518	0.0233604	0.723379	0.303489	0.214979	0.747068	-0.420689
Bergamotine	7380-40-7	C22152	C21H22O4	338.15181000000001	Coumarins	339.2	203	+	13.0338	0.000192185	0.000241385	0.533555	0.4644	0.282376	0.796177	-0.32884
3-Carbamyl-1-methylpyridinium (1-Methylnicotinamide)	3106-60-3	C02918	C7H8N2O	136.06366299999999	Pyridines and derivatives	137.1	94.1	+	6.35912	0.00166213	0.000520183	1.1489	0.110508	0.112975	3.19528	1.67594
N,N-Dimethyl-1,4-phenylenediamine	99-98-9	C04203	C8H12N2	136.10004799999999		137.1	120.1	+	2.55652	0.00351301	0.001062	1.01029	0.110811	0.113096	3.30792	1.72593
4',7-Dihydroxyflavone	2196-14-7	C12123	C15H10O4	254.05790999999999	Flavonoids	255.1	213.1	+	7.68682	0.00134174	0.000200722	0.960124	0.00613663	0.0454155	6.68457	2.74083
Chalepensin	13164-03-9	C09165	C16H14O3	254.09429499999999	Coumarins	255.1	69.1	+	7.61968	0.00068417	0.000299457	0.260194	0.337589	0.230805	2.2847	1.19201
Erucic acid	112-86-7	C08316	C22H42O2	338.31848000000002	Fatty Acyls	339.3	57.1	+	13.279	0.0420285	0.0453769	0.38333	0.778834	0.397558	0.926209	-0.11059
8,9-DiHETrE	192461-96-4	C14773	C20H34O4	338.24570999999997	Fatty Acyls	339.3	95.1	+	13.0338	0.0152413	0.0405407	1.01168	0.183414	0.154006	0.37595	-1.41139
Galactinol	3687-64-7	C01235	C12H22O11	342.11621500000001	Organooxygen compounds	343.1	181.1	+	2.78972	0.000597218	8.94517e-05	1.2454	0.182178	0.153339	6.67643	2.73908
Guanosine 3',5'-cyclic monophosphate	7665-99-8	C00942	C10H12N5O7P	345.047437	Nucleotide and its derivates	346.1	152.1	+	2.25995	0.0083773	2.91509e-05	1.41352	0.0288404	0.0699967	287.377	8.1668
Scopolin	531-44-2	C01527	C16H18O9	354.09508499999998	Phenylpropanoids	355.1	193.1	+	9.98607	7.78985e-05	8.74291e-05	0.126177	0.796628	0.402981	0.890991	-0.166518
S-Lactoylglutathione	41656-56-8	C03451	C13H21N3O8S	379.104938	Carboxylic acids and derivatives	380.1	262.1	+	4.09222	0.000114191	2.3656e-05	1.00434	0.0197407	0.0641556	4.82717	2.27118
4-Hydroxybenzaldehyde	123-08-0	C00633	C7H6O2	122.03677999999999	Phenols	123	77	+	1.90511	0.948877	0.00881681	1.41347	0.0387228	0.0740276	107.621	6.74982
Nicotinamide	98-92-0	C00153	C6H6N2O	122.048013	Alkaloids	123.1	80.1	+	1.01434	0.00416772	0.000770467	1.18187	0.00908819	0.0519954	5.40935	2.43545
2,4-Dimethylphenol	105-67-9	C14582	C8H10O	122.073165	Phenols	123.1	65	+	10.5567	0.000350774	0.000184444	0.976049	0.149017	0.134749	1.90179	0.927357
Tabernanthine	83-94-3	C09274	C20H26N2O	310.20451300000002	Alkaloids	311.2	138.1	+	3.78617	0.000128973	3.82461e-05	1.10187	0.041643	0.0749397	3.37219	1.75369
Astrocasine	2114-92-3	C10130	C20H26N2O	310.20451300000002	Alkaloids	311.2	103.1	+	13.9371	1.96209e-05	2.1429e-05	0.256582	0.823482	0.410982	0.915621	-0.127177
Moracin C	69120-06-5		C19H18O4	310.12051000000002	Phenols	311.1	55.1	+	13.9867	0.00134418	0.0012012	0.631647	0.395997	0.255494	1.11903	0.162251
Sterebin A	107647-14-3		C18H30O4	310.21440999999999	Diterpenoids	311.2	293.2	+	11.7548	0.000286799	0.000476489	1.08906	0.105645	0.110969	0.601901	-0.732401
Valechlorine	51771-49-4		C22H31ClO8	458.170748	Iridoids	459.2	85.1	+	0.625483	0.000326452	3.04042e-05	1.35958	0.0595831	0.0846109	10.7371	3.42453
cis-Gondoic acid	5561-99-9	C16526	C20H38O2	310.28717999999998	Lipids	311.3	57.1	+	13.4027	0.000165989	0.000138796	0.343046	0.618892	0.344	1.19593	0.258129
2-Hydroxybutanoic acid	3347-90-8	C05984	C4H8O3	104.04734500000001	Organic acids	105.1	59	+	0.6372	0.0319956	0.0381829	0.60425	0.45911	0.280061	0.837955	-0.255056
4-Hydroxybutanoic acid	591-81-1	C00989	C4H8O3	104.04734500000001	Fatty Acyls	105.1	87	+	0.6372	0.000143865	0.00012495	0.154614	0.729395	0.381961	1.15138	0.203358
Maltotriose	1109-28-0	C01835	C18H32O16	504.16904	Organooxygen compounds	527.2	365.1	+	1.22643	0.00391001	0.245597	1.40964	0.0530986	0.0806732	0.0159204	-5.97298
1-Kestose	470-69-9	C03661	C18H32O16	504.16904	Organooxygen compounds	527.2	203.1	+	0.738167	0.000583196	0.00202525	1.20913	0.0239413	0.0672136	0.287962	-1.79605
Adenosine diphosphate ribose	20762-30-5	C00301	C15H23N5O14P2	559.07167900000002	Purine nucleotides	560.1	136.1	+	3.9593	0.000592374	2.27406e-06	1.3931	0.141088	0.130319	260.492	8.02509
cis-Aconitic acid	499-12-7;585-84-2	C00417	C6H6O6	174.01643999999999	Organic acids and derivatives	175	69	+	1.4555	0.00331492	0.182575	1.41347	0.00895811	0.051769	0.0181565	-5.78337
2-Isopropyl-3-oxosuccinate		C04236	C7H10O5	174.05282500000001	Keto acids and derivatives	175.1	129.1	+	0.800867	0.000949462	0.00235393	1.36298	0.00878531	0.051461	0.403352	-1.30989
Juglone	481-39-0	C03840	C10H6O3	174.03169500000001	Quinones	175	147	+	8.74153	0.000232827	0.000186285	0.265379	0.602661	0.338028	1.24984	0.321747
L-Theanine	3081-61-6	C01047	C7H14N2O3	174.10044300000001	Amino acid and derivatives	175.1	84	+	0.848767	0.00441102	0.000761869	1.34794	0.0104471	0.0541159	5.78973	2.5335
Gramine	87-52-5	C08304	C11H14N2	174.11569800000001	Alkaloids	175.1	130.1	+	8.72735	0.000345391	0.00028479	0.486006	0.533765	0.311419	1.21279	0.278331
2'-Deoxyuridine;Deoxyuridine	951-78-0	C00526	C9H12N2O5	228.074623	Nucleotide and its derivates	229.1	113	+	2.66873	0.000672839	0.000136543	1.38711	0.00125816	0.0252585	4.92767	2.30091
Leukotriene F4	83851-42-7	C06462	C28H44N2O8S	568.28183899999999	Fatty Acyls	569.3	189.2	+	11.1746	5.13326e-05	0.00175303	1.24295	0.0451209	0.0758956	0.0292822	-5.09383
Karanjin	521-88-0		C18H12O4	292.07355999999999	Flavonoids	293.1	105	+	11.6673	0.00023118	0.00035297	0.606268	0.411433	0.261562	0.654956	-0.61053
L-Nicotine	54-11-5	C00745	C10H14N2	162.11569800000001	Alkaloids	163.1	130.1	+	2.29498	0.000737354	0.000146364	1.37275	0.0597017	0.0846804	5.03782	2.3328
Anabasine	494-52-0;13078-04-1	C06180;C11357	C10H14N2	162.11569800000001	Alkaloids	163.1	118.1	+	2.8737	0.0010216	4.09564e-05	1.38804	0.061222	0.0858415	24.9437	4.6406
Safrole	94-59-7	C10490	C10H10O2	162.06808000000001	Benzodioxoles	163.1	122	+	12.263	0.00197808	0.000979315	1.04592	0.0831035	0.100024	2.01986	1.01425
3-Hydroxycoumarin	939-19-5		C9H6O3	162.03169500000001	Coumarins	163	107	+	9.93572	0.000296279	0.000214046	0.684484	0.35716	0.239399	1.38418	0.469034
Methyl cinnamate	103-26-4	C06358	C10H10O2	162.06808000000001	Phenylpropanoids	163.1	103.1	+	4.90085	0.000627541	0.00050933	0.587364	0.520118	0.305893	1.23209	0.301111
Allicin	539-86-6	C07600	C6H10OS2	162.01730699999999	Miscellaneous	163	41	+	10.5735	0.000180028	0.000131236	0.446699	0.585164	0.331467	1.37179	0.456062
1-Octacosanol	557-61-9	C08387	C28H58O	410.44876499999998	Miscellaneous	411.5	393.4	+	13.2026	0.000198122	0.00019146	0.0106922	0.90226	0.433264	1.0348	0.0493482
alpha-Cyperone	473-08-5	C17090	C15H22O	218.16706500000001	Sesquiterpenoids	219.2	67.1	+	12.2018	0.000449962	0.000326146	0.673001	0.381562	0.249655	1.37963	0.464286
Capsidiol	37208-05-2	C09627	C15H24O2	236.17762999999999	Prenol lipids	219.2	135.1	+	9.51615	0.000104429	0.000115695	0.285507	0.640484	0.35178	0.902618	-0.147812
4-Methylumbelliferyl acetate	2747-05-9	C03837	C12H10O4	218.05790999999999	Coumarins	219.1	159	+	10.0625	0.000108884	5.4433e-05	0.946033	0.152429	0.136599	2.00034	1.00024
Aristolindiquinone	86533-36-0	C10300	C12H10O4	218.05790999999999	Quinones	219.1	105	+	11.1441	0.000287802	0.000865625	1.27789	0.107153	0.111603	0.332479	-1.58867
Cyperotundone		C17501	C15H22O	218.16706500000001	Prenol lipids	219.2	147.1	+	11.1273	0.000153838	0.000204221	0.43091	0.568098	0.324941	0.753288	-0.408726
Nerylacetate	141-12-8		C12H20O2	196.14633000000001	Monoterpenoids	219.1	81.1	+	8.37492	0.000112383	0.000114256	0.192047	0.96408	0.449603	0.983604	-0.0238503
Rutin	153-18-4	C05625	C27H30O16	610.15338999999994	Flavonoids	611.2	303.1	+	5.93545	0.000104018	6.93231e-05	0.799676	0.182737	0.153641	1.50048	0.585427
Turanose	547-25-1	C19636	C12H22O11	342.11621500000001	Fatty Acyls	365.1	203.1	+	0.78905	0.00151525	0.210082	1.41582	0.0141636	0.0582871	0.00721264	-7.11526
Lactulose	4618-18-2	C07064	C12H22O11	342.11621500000001	Organooxygen compounds	365.1	203.1	+	0.772267	0.00151525	0.210082	1.41582	0.0141636	0.0582871	0.00721264	-7.11526
Genipin	6902-77-8	C09780	C11H14O5	226.084125	Iridoids	227.1	149.1	+	4.8505	0.00170707	0.00383373	1.28408	0.0183544	0.0629232	0.445277	-1.16722
Myristoleic acid	544-64-9	C08322	C14H26O2	226.19327999999999	Lipids	227.2	69.1	+	4.95997	0.0008195	0.000734677	0.299457	0.750893	0.388841	1.11546	0.157633
Deoxylapachol	3568-90-9	C10325	C15H14O2	226.09938	Quinones	227.1	55.1	+	4.93442	0.000416324	0.00069023	0.855859	0.156876	0.138961	0.603167	-0.72937
Porphobilinogen	487-90-1	C00931	C10H14N2O4	226.095358	Organonitrogen compounds	227.1	210.1	+	1.58737	7.08671e-05	6.92628e-06	1.37917	0.00106725	0.0251294	10.2316	3.35496
Glycerophosphocholine	28319-77-9	C00670	C8H20NO6P	257.10282599999999	Cholines	258.1	104.1	+	1.47368	3.16292e-05	0.000422619	1.39038	0.000255444	0.0227687	0.0748408	-3.74003
Glucose 1-phosphate	59-56-3	C00103	C6H13O9P	260.02972199999999	Organooxygen compounds	283	121	+	12.9983	0.00527519	0.00437333	0.652872	0.393793	0.254613	1.20622	0.27049
Mannose 6-phosphate		C00275	C6H13O9P	260.02972199999999	Organooxygen compounds	283	185	+	13.0278	0.000377438	0.000339351	0.0736278	0.789032	0.400678	1.11224	0.153463
Chavicol	501-92-8	C16930	C9H10O	134.07316499999999	Phenols	135.1	107	+	10.5735	0.000373763	0.000335915	0.228822	0.716794	0.377856	1.11267	0.154031
Beta-mangostin	20931-37-7		C25H28O6	424.18858999999998	Xanthones	425.2	69.1	+	13.2084	6.46899e-05	5.37679e-05	0.332424	0.757675	0.39098	1.20313	0.266795
Alpha-Santonin	481-06-1	C02206	C15H18O3	246.125595	Sesquiterpenoids	247.1	173.1	+	7.86777	9.05332e-05	0.00014384	0.409204	0.429906	0.268714	0.629404	-0.667942
Deoxyelephantopin	29307-03-7	C09388	C19H20O6	344.12599	Sesquiterpenoids	345.1	69	+	2.66337	0.000906199	8.56599e-06	1.34641	0.0764294	0.0961432	105.79	6.72506
3-Galloylquinic acid	17365-11-6	C10834	C14H16O10	344.07434999999998	Phenols	345.1	153	+	2.90368	0.000401247	3.58231e-05	1.26522	0.000699887	0.0246927	11.2008	3.48553
Diosbulbin D	66756-57-8		C19H20O6	344.12599	Diterpenoids	345.1	327.1	+	2.6289	0.00017997	4.4198e-05	0.979841	0.0988509	0.107975	4.07191	2.02571
Diosbulbin B	20086-06-0		C19H20O6	344.12599	Diterpenoids	345.1	83	+	2.61838	0.000397142	1.15629e-05	1.28978	0.0722488	0.0935285	34.3461	5.10207
Methyl gallate	99-24-1		C8H8O5	184.03717499999999	Phenols	185	125	+	4.4436	0.000100745	9.0236e-05	0.165241	0.752925	0.389483	1.11647	0.158939
cis-3-(Carboxy-ethyl)-3,5-cyclo-hexadiene-1,2-diol		C11588	C9H12O4	184.07355999999999		185.1	167.1	+	4.8505	0.000100831	5.73345e-05	0.744014	0.383682	0.250523	1.75864	0.81446
1-Indanone;Indanone	83-33-0	C01504	C9H8O	132.057515	Indanes	133.1	105.1	+	12.3021	0.000973339	0.00111321	0.376003	0.609168	0.340435	0.874354	-0.19371
(S)-2-Acetolactate		C06010	C5H8O4	132.04226	Keto acids and derivatives	133	87	+	1.31908	0.0335065	0.000407111	1.41055	0.0250965	0.0679139	82.303	6.36287
D-Xylulose	551-84-8	C00310	C5H10O5	150.05282500000001	Carbohydrates	133.1	43	+	1.76245	0.0307783	0.000139605	1.41477	0.0443363	0.075691	220.468	7.78442
Atropaldehyde		C16592	C9H8O	132.057515	Benzene and substituted derivatives	133.1	103.1	+	6.34418	0.0009885	0.000444455	1.27502	0.0872317	0.102261	2.22407	1.1532
Torachrysone 8-O-glucoside	64032-49-1		C20H24O9	408.14203500000002	Miscellaneous	409.1	229.1	+	12.3003	0.000148557	0.000143403	0.417076	0.965915	0.450074	1.03594	0.0509401
Azadirachtin	11141-17-6	C08748;C11047	C35H44O16	720.26293999999996	Triterpenoids	743.3	725.2	+	11.3171	7.22806e-05	0.000518579	1.06437	0.0989342	0.108014	0.139382	-2.84289
dUMP	964-26-1	C00365	C9H13N2O8P	308.040955	Pyrimidine nucleotides	309	113	+	0.760367	0.000754519	0.000211309	1.0238	0.291052	0.208919	3.57068	1.8362
Artemisinin	63968-64-9	C09538	C15H22O5	282.146725	Sesquiterpenoids	283.2	110.1	+	13.0238	0.0082745	0.00530589	1.26663	0.0254433	0.0681143	1.55949	0.641078
Miltirone	27210-57-7	C13715	C19H22O2	282.16198000000003	Diterpenoids	283.2	55.1	+	12.9769	0.0506911	0.0374483	0.786895	0.269423	0.197985	1.35363	0.436832
Octyl Gallate	1034-01-1		C15H22O5	282.146725	Phenols	283.2	153	+	12.9734	0.000980413	0.000789227	0.738388	0.409287	0.260729	1.24225	0.31295
4-Guanidinobutyric acid	463-00-3	C01035	C5H11N3O2	145.085127	Organic acids	146.1	86.1	+	1.314	0.00398151	0.00314352	0.702783	0.32074	0.223125	1.26658	0.340936
Allysine(6-Oxo DL-Norleucine)		C04076	C6H11NO3	145.073894	Amino acid and derivatives	146.1	100.1	+	0.772267	0.00145487	0.000989145	0.940794	0.0985023	0.107815	1.47084	0.556637
6-Amino-2-oxohexanoate		C03239	C6H11NO3	145.073894		146.1	72.1	+	0.772267	0.001798	0.00880088	0.636015	0.233127	0.178424	0.204298	-2.29126
Alantolactone	546-43-0	C09289	C15H20O2	232.14633000000001	Sesquiterpenoids	233.2	105.1	+	11.9329	0.00036571	0.000206055	0.40518	0.485918	0.291645	1.77482	0.827674
Aloperine	56293-29-9	C10748	C15H24N2	232.19394800000001	Alkaloids	233.2	174.1	+	7.2169	2.8413e-05	3.65143e-05	0.561094	0.676103	0.364218	0.778134	-0.361909
(2S,3R,4E)-2-Amino-4-heptadecene-1,3-diol	6918-48-5		C17H35NO2	285.26677899999999	Alkaloids	286.3	268.3	+	11.1415	0.00111911	0.00101224	0.0261415	0.906828	0.434504	1.10558	0.144802
Corticosterone	50-22-6	C02140	C21H30O4	346.21440999999999	Steroids and steroid derivatives	347.2	329.2	+	6.11073	3.51794e-05	7.4397e-05	0.595362	0.325018	0.2251	0.47286	-1.08051
Maltotetraose	34612-38-9	C02052	C24H42O21	666.22186499999998	Carbohydrates	689.2	527.2	+	0.643344	0.000319169	0.0311615	0.679166	0.227861	0.176044	0.0102424	-6.6093
Stachyose	10094-58-3;470-55-3	C01613	C24H42O21	666.22186499999998	Organooxygen compounds	689.2	527.2	+	0.727683	0.000730878	0.0472866	1.416	0.0349946	0.0727158	0.0154563	-6.01566
N-Acetyl-L-histidine	2497-02-1	C02997	C8H11N3O3	197.08004199999999	Carboxylic acids and derivatives	198.1	110.1	+	0.772267	0.179663	0.000123451	1.32306	0.0220325	0.065934	1455.34	10.5071
Metanephrine	5001-33-2	C05588	C10H15NO3	197.10519400000001	Phenols	198.1	180.1	+	2.13168	8.06513e-05	3.99176e-05	1.07303	0.0721026	0.0934344	2.02045	1.01467
N,N-Dihydroxy-L-phenylalanine		C19715	C9H11NO4	197.06880899999999		198.1	91.1	+	2.31478	0.0035709	3.37126e-05	1.4105	0.0523537	0.0802556	105.922	6.72685
Lupenone	1617-70-5	C16990	C30H48O	424.37051500000001	Triterpenoids	425.4	95.1	+	10.8252	0.00257694	3.00541e-05	1.38837	0.104902	0.110653	85.7435	6.42196
Betulin	473-98-3	C08618	C30H50O2	442.38108	Triterpenoids	425.4	95.1	+	12.3169	0.000448282	0.000224273	1.01745	0.0926574	0.10503	1.99882	0.999147
Taraxasterone	6786-16-9		C30H48O	424.37051500000001	Triterpenoids	425.4	407.4	+	13.8461	0.000203891	0.000244802	0.207361	0.670782	0.36239	0.832883	-0.263814
Sulforaphane	4478-93-7		C6H11NOS2	177.02820600000001	Miscellaneous	178	72	+	0.66155	0.00198184	0.00459407	1.2812	0.0963322	0.106804	0.431391	-1.21293
Alliin	556-27-4	C08265	C6H11NO3S	177.045965	Miscellaneous	178.1	132	+	4.59877	0.00021709	0.000111376	1.19931	0.0606427	0.0854022	1.94915	0.962848
p-Cresol	106-44-5	C01468	C7H8O	108.057515	Phenols	109.1	94	+	7.27625	0.000286165	0.000262477	0.446854	0.650178	0.355213	1.09025	0.124654
(-)-Salsoline	89-31-6	C09640	C11H15NO2	193.11027899999999	Tetrahydroisoquinolines	194.1	117.1	+	4.25108	5.02957e-05	3.88188e-05	0.531112	0.439276	0.272283	1.29565	0.373678
DG(16:0/16:0/0:0)	30334-71-5	C00165	C35H68O5	568.50667499999997	Glycerolipids	591.5	313.3	+	13.4209	0.00060774	0.00423493	1.32709	0.0914081	0.104409	0.143507	-2.80081
Streptozotocin	18883-66-4	C07313	C8H15N3O7	265.091002	Organooxygen compounds	266.1	140.1	+	0.71665	0.000495661	0.000103228	1.05995	0.0327659	0.0718264	4.80161	2.26352
Caffeine	58-08-2	C07481	C8H10N4O2	194.080376	Alkaloids	195.1	138.1	+	4.50223	0.000112543	0.000665859	0.287533	0.458074	0.279606	0.16902	-2.56473
D-Pinitol	10284-63-6	C03844	C7H14O6	194.07903999999999	Miscellaneous	195.1	177.1	+	0.617182	0.000198248	5.76377e-05	1.09409	0.112443	0.113744	3.43955	1.78222
3-Hydroxy-4-methoxycinnamic acid;Isoferulic acid	537-73-5	C10470	C10H10O4	194.05790999999999	Phenylpropanoids	195.1	149.1	+	4.86728	0.000597588	0.00011724	1.25255	0.00108761	0.0251452	5.09713	2.34969
Pipermethystine	71627-22-0		C16H17NO4	287.11575900000003	Alkaloids	288.1	228.1	+	7.56933	4.80601e-05	4.23898e-05	0.00915098	0.781437	0.398357	1.13376	0.18112
Kazinol A	99624-28-9	C09760	C25H30O4	394.21440999999999	Flavonoids	395.2	123	+	13.2587	0.000265855	0.000391957	0.67915	0.327348	0.226169	0.678277	-0.560054
Deguelin	522-17-8	C10417	C23H22O6	394.14164	Flavonoids	395.1	147	+	13.4601	0.000290264	0.000586943	1.24616	0.108973	0.112354	0.494534	-1.01586
Theobromine	83-67-0	C07480	C7H8N4O2	180.06472600000001	Alkaloids	181.1	81	+	3.27403	0.000439543	0.000604633	0.675301	0.33095	0.22781	0.726958	-0.460056
Theophylline	58-55-9	C07130	C7H8N4O2	180.06472600000001	Alkaloids	181.1	124	+	3.92347	0.000117686	9.27827e-05	0.6759	0.366338	0.243315	1.2684	0.343011
Nicotinurate	583-08-4	C05380	C8H8N2O3	180.053493	Carboxylic acids and derivatives	181.1	135.1	+	3.27403	0.000490346	0.000336517	0.893689	0.206603	0.165961	1.45712	0.54312
2-Hydroxy-3-(4-hydroxyphenyl)propenoic acid		C05350	C9H8O4	180.04226	Benzene and substituted derivatives	181	105	+	10.0462	0.000365745	0.000262125	1.01821	0.104934	0.110667	1.39531	0.480587
4-Hydroxy-3-methoxymandelate;Vanillylmandelic acid	55-10-7	C05584	C9H10O5	198.05282500000001	Phenols	181.1	65	+	3.27292	0.00225929	0.00295943	0.677157	0.361969	0.24146	0.763422	-0.389448
Glutathione oxidized	27025-41-8	C00127	C20H32N6O12S2	612.15196600000002	Amino acid and derivatives	613.2	355.1	+	2.51768	0.000639162	2.55498e-05	1.22693	0.0360768	0.0731151	25.0163	4.6448
Hydroxysafflor yellow A	78281-02-4		C27H32O16	612.16904	Chalcones	613.2	595.2	+	12.5874	0.00228499	0.00209875	0.33768	0.87332	0.425277	1.08874	0.122661
Methylecgonine	7143-09-1	C12448	C10H17NO3	199.12084400000001	Alkaloids	200.1	182.1	+	3.13865	4.46868e-05	4.58085e-05	0.328054	0.967171	0.450395	0.975513	-0.0357665
Tussilagine	80151-77-5	C10411	C10H17NO3	199.12084400000001	Alkaloids	200.1	182.1	+	3.8523	0.0002546	5.30322e-05	1.17809	0.201021	0.163179	4.80087	2.2633
Cevadine	62-59-9		C32H49NO9	591.340734	Alkaloids	592.3	574.3	+	13.279	0.000149753	0.000250937	1.01065	0.127297	0.122142	0.596776	-0.74474
11-Keto-beta-boswellic acid	17019-92-0		C30H46O4	470.33960999999999	Triterpenoids	471.3	453.3	+	9.23922	6.07062e-05	2.98093e-05	0.955142	0.14242	0.131076	2.03649	1.02608
Ganoderic acid F	98665-15-7		C32H42O9	570.28288499999996	Triterpenoids	571.3	553.3	+	12.9734	0.000188889	0.000137337	0.603909	0.391248	0.253591	1.37537	0.459818
Yohimbic acid monohydrate	522-87-2		C20H24N2O3	340.17869300000001	Alkaloids	341.2	144.1	+	13.7488	9.768e-05	8.16407e-05	0.302979	0.72611	0.380896	1.19646	0.258775
Broussonin C	76045-49-3	C09524	C20H24O3	312.17254500000001	Phenols	313.2	55.1	+	13.2252	0.000198331	0.000187638	0.119052	0.917328	0.437335	1.05699	0.0799564
D-Aspartic acid	1783-96-6	C00402	C4H7NO4	133.037509	Alkaloids	134	74	+	0.755483	0.0151108	0.0145298	0.188983	0.774565	0.396242	1.03999	0.0565635
indolin-2-one	59-48-3	C12312	C8H7NO	133.052764	Alkaloids	134.1	77	+	5.67433	0.000456356	0.000708926	0.854857	0.202406	0.163874	0.643728	-0.635476
Protoveratrine A	143-57-7	C10815	C41H63NO14	793.42485899999997	Alkaloids	794.4	776.4	+	11.7295	0.000176599	0.00019496	0.221497	0.844378	0.417061	0.905823	-0.142699
Agrocybenine	178764-92-6		C12H18N2O	206.14191299999999	Alkaloids	207.1	55.1	+	5.03133	0.000405766	0.000207219	0.90137	0.169977	0.146571	1.95815	0.96949
Scoparone	120-08-1	C09311	C11H10O4	206.05790999999999	Coumarins	207.1	121	+	5.05917	0.00028025	0.000369114	0.770684	0.291276	0.209029	0.75925	-0.397353
Ethyl trans-p-methoxycinnamate	1929-30-2	C10476	C12H14O3	206.09429499999999	Cinnamic acids and derivatives	207.1	133.1	+	4.96798	0.000637618	0.000608114	0.316369	0.685812	0.367526	1.04852	0.068352
2-Hydroxy-3-methylbenzalpyruvate		C14086	C11H10O4	206.05790999999999		207.1	133.1	+	5.06868	0.000655004	0.000608114	0.210338	0.715086	0.377295	1.07711	0.107164
3-Methoxy-4,5-methylenedioxycinnamaldehyde	74683-19-5		C11H10O4	206.05790999999999	Phenylpropanoids	207.1	189.1	+	5.04263	0.000378881	0.000376413	0.116242	0.987028	0.455431	1.00656	0.00942979
Glutathione	70-18-8	C00051	C10H17N3O6S	307.08380799999998	Amino acid and derivatives	308.1	76	+	2.02187	3.5603e-05	1.13447e-05	0.722577	0.398545	0.256508	3.13829	1.64998
Narciclasine	29477-83-6	C08533	C14H13NO7	307.06920400000001	Alkaloids	308.1	216	+	4.11682	5.6419e-05	0.000103153	0.928334	0.157071	0.139063	0.546947	-0.870526
Isatidine	15503-86-3	C10333	C18H25NO7	367.16310399999998	Alkaloids	368.2	350.2	+	6.73018	0.00055259	5.47224e-05	1.18794	0.225265	0.174854	10.098	3.336
N1-Methyl-2-pyridone-5-carboxamide	701-44-0	C05842	C7H8N2O2	152.05857800000001	Pyridines and derivatives	153.1	108	+	2.62783	0.00297022	0.00140119	1.12918	0.0931307	0.105263	2.11978	1.08392
N1-Methyl-4-pyridone-3-carboxamide	769-49-3	C05843	C7H8N2O2	152.05857800000001	Pyridines and derivatives	153.1	136	+	2.65573	0.0155168	0.00891433	0.992086	0.156214	0.138613	1.74066	0.799635
3-Hydroxyphenylacetic acid	621-37-4	C05593	C8H8O3	152.04734500000001	Phenols	153.1	107	+	5.0645	0.000726626	0.000758676	0.224712	0.833308	0.413856	0.957754	-0.0622723
3,4-Dihydroxyphenylacetaldehyde	5707-55-1	C04043	C8H8O3	152.04734500000001	Benzene and substituted derivatives	153.1	135	+	4.0537	0.000938534	0.000215553	1.26452	0.0588288	0.0841655	4.35408	2.12237
Cleomiscosin A	76948-72-6	C09922	C20H18O8	386.10016999999999	Coumarins	387.1	137.1	+	5.74	0.00113703	0.000482651	1.11676	0.102593	0.109653	2.3558	1.23622
7-Hydroxyflavone	6665-86-7	C11264	C15H10O3	238.062995	Flavonoids	239.1	137	+	0.56235	8.37151e-05	0.000349717	1.14177	0.0998573	0.108434	0.23938	-2.06263
Bisabolol oxide A	22567-36-8	C16773	C15H26O2	238.19327999999999	Sesquiterpenoids	239.2	55.1	+	11.4953	0.00101717	0.00102716	0.131842	0.965045	0.449851	0.990273	-0.0141014
Cheilanthifoline	483-44-3	C05174	C19H19NO4	325.13140900000002	Miscellaneous	326.1	268.1	+	14.1314	2.3162e-05	3.12359e-05	0.783264	0.243742	0.184311	0.741516	-0.431449
L-Pipecolic acid	535-75-1;3105-95-1	C00408	C6H11NO2	129.078979	Amino acid and derivatives	130.1	84.1	+	0.68835	0.796522	0.0256798	1.41605	0.0215352	0.0655725	31.0175	4.95501
Pyrrolidonecarboxylic acid	4042-36-8	C02237	C5H7NO3	129.04259400000001	Carboxylic acids and derivatives	130	84	+	0.671567	0.796522	0.0260913	1.41632	0.0215618	0.0655921	30.5283	4.93207
Morroniside	25406-64-8	C17000	C17H26O11	406.147515	Iridoids	407.2	227.1	+	4.48675	0.000278507	3.73056e-05	1.34658	0.00644391	0.0462753	7.46554	2.90025
Pelargonidin-3,5-O-diglucoside chloride	17334-58-6	C08725	C27H30O15	594.15847499999995	Flavonoids	595.2	271.1	+	5.67087	0.00806068	0.00101868	1.26835	0.111129	0.113224	7.91286	2.9842
Lactupicrin	65725-11-3	C09490	C23H22O7	410.13655499999999	Sesquiterpenoids	411.1	259.1	+	13.7958	3.59006e-05	3.74094e-05	0.345947	0.924361	0.439215	0.95967	-0.0593898
Rhoifolin	17306-46-6	C12627	C27H30O14	578.16355999999996	Flavonoids	579.2	271.1	+	6.38175	0.00047824	4.34335e-05	1.33346	0.0878172	0.102569	11.0109	3.46086
Daidzein-4',7-diglucoside	53681-67-7		C27H30O14	578.16355999999996	Flavonoids	579.2	399.1	+	5.94415	0.00015659	1.4424e-05	1.38937	0.00192796	0.0282682	10.8563	3.44046
Nobiletin	478-01-3	C10112	C21H22O8	402.13146999999998	Flavonoids	403.1	373.1	+	11.03	0.00255476	0.00195994	0.508367	0.447637	0.275418	1.30349	0.382384
Tangeretin	481-53-8	C10190	C20H20O7	372.12090499999999	Flavonoids	373.1	343.1	+	11.37	0.00502839	0.00460297	0.859575	0.194879	0.160049	1.09242	0.127531
Veraguensin	19950-55-1	C10892	C22H28O5	372.19367499999998	Lignans	373.2	137.1	+	6.74697	8.81285e-05	7.87246e-05	0.053432	0.828145	0.412349	1.11945	0.162794
Curcumin	458-37-7	C10443	C21H20O6	368.12599	Phenols	369.1	177.1	+	5.68823	0.000545474	0.000391282	0.0549732	0.653882	0.356515	1.39407	0.479303
5-Carboxyvanillic acid	2134-91-0	C18338	C9H8O6	212.03209000000001		213	167	+	3.52165	8.87303e-05	4.86713e-05	0.740374	0.309209	0.217713	1.82305	0.866356
C-Veratroylglycol	168293-10-5		C10H12O5	212.06847500000001	Phenylpropanoids	213.1	123	+	3.47443	0.000318413	8.76221e-05	1.01116	0.189998	0.157509	3.63394	1.86153
Geniposidic acid;Geniposidic acid	27741-01-1	C11673	C16H22O10	374.12130000000002	Iridoids;Terpene	375.1	339.1	+	3.6969	0.00026707	9.99538e-06	1.28242	0.0565772	0.0827955	26.7193	4.73981
Lubiprostone	136790-76-6;333963-40-9	C13707	C20H32F2O5	390.22178100000002	Fatty Acyls	391.2	149	+	12.749	0.00540404	0.00723638	0.595209	0.414997	0.262937	0.746788	-0.421229
Practolol	6673-35-4	C11696	C14H22N2O3	266.16304300000002	Benzene and substituted derivatives	267.2	56.1	+	2.73587	0.000757274	1.636e-05	1.41643	0.0320327	0.0715121	46.2881	5.53257
Hydroxypropanedioic acid	80-69-3	C02287	C3H4O5	120.005875	Carboxylic acids and derivatives	121	103	+	2.76943	0.0559738	0.00440126	1.41222	0.0237888	0.0671172	12.7177	3.66876
Isoxanthopterin	529-69-1	C03975	C6H5N5O2	179.04432499999999	Pteridines and derivatives	180.1	135	+	3.25613	0.00446254	0.000220844	1.37775	0.0540159	0.0811773	20.2067	4.33676
Glucosamine	3416-24-8	C00329	C6H13NO5	179.079374	Carbohydrates	180.1	162.1	+	2.6016	0.000664762	4.05689e-05	1.40133	0.0424954	0.0751862	16.386	4.03439
Carvacryl acetate	6380-28-5		C12H16O2	192.11502999999999	Monoterpenoids	193.1	133.1	+	11.228	0.00026415	0.00038633	0.752954	0.271209	0.198908	0.683742	-0.548476
Fingolimod hydrochloride	162359-56-0		C19H33NO2	307.25112899999999	Miscellaneous	308.3	105.1	+	13.1077	0.000222998	0.000128401	1.22326	0.0336901	0.0722069	1.73673	0.796371
Isovitexin	38953-85-4	C01714	C21H20O10	432.10565000000003	Flavonoids	433.1	415.1	+	5.85497	0.000863489	0.000132797	0.675589	0.417783	0.264007	6.50231	2.70095
Benzaldehyde	100-52-7	C00261	C7H6O	106.041865	Phenols	107	79	+	2.81978	0.0454692	0.00239282	1.41598	0.0220095	0.0659176	19.0023	4.2481
L-Hypoglycin A	156-56-9	C08287	C7H11NO2	141.078979	Carboxylic acids and derivatives	142.1	96.1	+	0.520517	0.000297039	0.000188429	0.0563263	0.530682	0.310178	1.5764	0.656629
L-Malic acid	97-67-6	C00149	C4H6O5	134.021525	Hydroxy acids and derivatives	157	110.1	+	1.37645	0.000701571	2.61921e-05	1.36365	0.000163969	0.0227687	26.7856	4.74338
Swertiajaponin	6980-25-2	C10187	C22H22O11	462.11621500000001	Flavonoids	463.1	445.1	+	13.8629	6.44382e-05	9.6894e-05	1.06889	0.10083	0.108872	0.665039	-0.58849
Isoquercitrin	21637-25-2	C05623	C21H20O12	464.09548000000001	Flavonoids	465.1	303	+	6.21822	0.000242378	8.2716e-05	1.11741	0.10341	0.11001	2.93024	1.55102
Hyperoside;Quercetin 3-galactoside	482-36-0	C10073	C21H20O12	464.09548000000001	Flavonoids	465.1	303	+	6.57854	0.000133875	2.40027e-05	1.29085	0.00450347	0.0397925	5.57747	2.47961
Quercetagetin	90-18-6	C10122	C15H10O8	318.03757000000002	Flavonoids	319	109	+	11.5805	0.000400161	0.000232997	0.579162	0.387545	0.252095	1.71745	0.780267
Ethyl 3,4,5-trimethoxybenzoate	6178-44-5		C12H16O5	240.09977499999999	Phenols	241.1	195.1	+	0.529283	6.64342e-05	5.99651e-05	0.40792	0.765171	0.393327	1.10788	0.147802
Neoeriocitrin	13241-32-2	C09805	C27H32O15	596.174125	Flavonoids	597.2	271.1	+	5.99175	0.000442149	4.48314e-05	1.34236	0.00772985	0.0493815	9.86247	3.30195
Eriocitrin	13463-28-0	C09732	C27H32O15	596.174125	Flavonoids	597.2	271.1	+	5.93998	0.000443858	6.28418e-05	1.2647	0.0101291	0.0536563	7.0631	2.8203
Ergothioneine	58511-63-0;497-30-3	C05570	C9H15N3O2S	229.08849799999999	Carboxylic acids and derivatives	230.1	127	+	0.520517	0.000104964	0.000224117	1.17926	0.069642	0.0918197	0.468344	-1.09436
Stigmasterol	83-48-7	C05442	C29H48O	412.37051500000001	Steroids and steroid derivatives	395.4	83.1	+	13.121	0.000436462	0.000610641	0.806188	0.2175	0.171227	0.71476	-0.484469
Valerenic acid	3569-10-6	C09743	C15H22O2	234.16198	Sesquiterpenoids	235.2	161.1	+	11.2448	0.000229709	0.000147979	0.592627	0.415697	0.263207	1.55231	0.634412
Bakkenolide A	19906-72-0	C09350	C15H22O2	234.16198	Miscellaneous	235.2	149.1	+	11.849	0.000344008	0.000189284	0.656976	0.332571	0.228545	1.81742	0.861892
1'-Acetoxychavicol acetate	52946-22-2	C10426	C13H14O4	234.08921000000001	Phenols	235.1	175.1	+	10.5509	9.9364e-05	0.000107437	0.121472	0.732871	0.383084	0.924862	-0.112689
N-p-Coumaroyl putrescine	34136-53-3	C18326	C13H18N2O2	234.13682800000001	Phenolamides	235.1	72.1	+	4.1624	0.000208735	8.38957e-05	1.28823	0.0317591	0.0713918	2.48804	1.31501
Tetrahymanol	2130-17-8	C06083	C31H54O	442.41746499999999	Triterpenoids	443.4	425.4	+	10.5735	0.00200397	6.05883e-05	1.34744	0.0217382	0.0657216	33.0751	5.04768
Vanillic acid	121-34-6	C06672	C8H8O4	168.04226	Phenols	169	65	+	3.7764	0.000510707	0.000476898	0.148007	0.878607	0.426753	1.07089	0.0988131
p-Hydroxymandelic acid	1198-84-1	C11527	C8H8O4	168.04226	Phenols	169	123	+	3.35683	0.000301554	0.00018524	0.896693	0.209395	0.16733	1.62791	0.703022
Gemcitabine	95058-81-4	C07650	C9H11F2N3O4	263.07176299999998	Pyrimidine nucleosides	264.1	112.1	+	0.745467	0.00108712	0.00147481	1.01849	0.100995	0.108946	0.737125	-0.440019
cis-2-Methylaconitate	6061-93-4	C04225	C7H8O6	188.03209000000001	Carboxylic acids and derivatives	189	97	+	3.8027	8.80722e-05	5.5669e-05	0.982686	0.133192	0.125713	1.58207	0.661811
p-Toluenesulfonic acid	3233-58-7;104-15-4	C06677	C7H8O4S	188.014331	Organic acids	189	91.1	+	11.2448	0.000275029	0.000655502	1.20192	0.152136	0.136442	0.419569	-1.25302
N6-Acetyl-L-lysine	692-04-6	C02727	C8H16N2O3	188.11609300000001	Amino acid and derivatives	189.1	84.1	+	0.805833	0.23375	0.00285026	1.35794	0.0224602	0.0662352	82.0102	6.35773
Vasicine	6159-55-3	C10733	C11H12N2O	188.09496300000001	Alkaloids	189.1	171.1	+	3.75962	0.0306919	0.00867757	1.29094	0.0437377	0.0755308	3.53693	1.8225
2,6-Dimethyl-7-octene-2,3,6-triol	73815-21-1		C10H20O3	188.141245	Monoterpenoids	189.1	153.1	+	3.81923	0.000190871	5.21534e-05	1.02951	0.209656	0.167458	3.6598	1.87176
Pseudouridine 5'-phosphate	1157-60-4	C01168	C9H13N2O9P	324.03586999999999	Organooxygen compounds	325	99	+	1.15827	0.000217792	0.00183865	1.39308	0.0025141	0.0298246	0.118452	-3.07762
3-Methoxy-4-hydroxyphenylglycolaldehyde	17592-23-3	C05583	C9H10O4	182.05790999999999	Phenols	183.1	123	+	7.9889	0.000131651	0.000162244	0.657038	0.368987	0.244432	0.81144	-0.301443
Homovanillic acid	306-08-1	C05582	C9H10O4	182.05790999999999	Phenols	183.1	77	+	1.8743	0.014658	0.00116646	1.4035	0.0114761	0.0554723	12.5662	3.65147
Leucodopachrome	18766-67-1	C05604	C9H9NO4	195.05315899999999	Indoles and derivatives	196.1	150.1	+	4.81693	0.000210019	0.000322323	0.767153	0.29705	0.211861	0.651579	-0.617988
2'-O-Methyladenosine	2140-79-6	C04779	C11H15N5O4	281.11240500000002	Purine nucleosides	282.1	136.1	+	2.71908	0.198816	0.000339869	1.4168	0.0540082	0.0811731	584.979	9.19224
4-Hydroxyphenylacetylglutamic acid		C05595	C13H15NO6	281.08993900000002		282.1	107	+	12.9902	0.0888393	0.0854837	0.137022	0.808724	0.406611	1.03925	0.0555477
Methoxyindoleacetic acid	3471-31-6	C05660	C11H11NO3	205.073894	Indoles and derivatives	206.1	160.1	+	3.75962	0.0067386	0.00236208	1.31208	0.0178858	0.0624756	2.85282	1.51239
Beta-D-Fructose 2-phosphate		C03267	C6H13O9P	260.02972199999999	Organooxygen compounds	261	99	+	0.749217	0.00408381	0.00376222	0.258691	0.811549	0.407453	1.08548	0.118333
Nicotinate ribonucleoside		C05841	C11H13NO6	255.07428899999999	Nicotinic acid derivatives	256.1	124	+	4.54667	0.000170841	4.55371e-05	1.33318	0.0124637	0.056614	3.75168	1.90754
8-Azabicyclo-3.2.1-octan-3-ol	501-33-7		C7H13NO	127.09971400000001	Alkaloids	128.1	110.1	+	14.0919	0.000203759	0.000161374	0.89334	0.203364	0.164353	1.26265	0.33645
DL-Tyrosine	556-03-6	C01536	C9H11NO3	181.073894	Alkaloids	182.1	136.1	+	1.89672	0.312658	0.00378092	1.40334	0.0976258	0.10741	82.6936	6.3697
Beta-Tyrosine		C04368	C9H11NO3	181.073894	Carboxylic acids and derivatives	182.1	123	+	2.41698	0.0187787	0.00722384	0.980064	0.246167	0.185636	2.59954	1.37826
p-Octopamine	104-14-3	C04227	C8H11NO2	153.078979	Phenols	154.1	91.1	+	3.83577	0.294277	0.266434	1.27631	0.0142935	0.0584021	1.1045	0.143399
Palmitic acid	57-10-3	C00249	C16H32O2	256.24023	Lipids	257.2	57.1	+	12.9167	0.0049746	0.00228138	0.940954	0.222047	0.173363	2.18052	1.12467
3,9-Dihydroxypterocarpan	61135-91-9	C04271	C15H12O4	256.07355999999999	Flavonoids	257.1	95	+	9.65042	5.35311e-05	4.95858e-05	0.0953735	0.866752	0.423433	1.07956	0.110448
Huperzine B	103548-82-9	C09866	C16H20N2O	256.15756299999998	Alkaloids	257.2	198.1	+	3.82959	5.37799e-05	2.78746e-05	0.739764	0.273258	0.199962	1.92935	0.948115
Hydrangenol	480-47-7	C10262	C15H12O4	256.07355999999999	Flavonoids	257.1	105	+	11.3119	0.00011468	0.00028304	0.918152	0.125649	0.121229	0.405174	-1.30339
Capecitabine	154361-50-9	C12650	C15H22FN3O6	359.14926500000001	Alkaloids	360.2	244.1	+	7.87143	4.9796e-05	2.61311e-05	0.774276	0.323357	0.224336	1.90562	0.930261
Ethyl caproate	123-66-0		C8H16O2	144.11502999999999	Miscellaneous	145.1	57.1	+	0.7377	0.0022075	0.00552309	1.31313	0.0122361	0.0563633	0.399686	-1.32306
Phenethylamine	64-04-0	C05332	C8H11N	121.08914900000001	Benzene and substituted derivatives	122.1	105.1	+	2.81978	0.0183813	0.000332062	1.4084	0.0142299	0.058346	55.355	5.79064
4-Methyl-5-thiazoleethanol	137-00-8	C04294	C6H9NOS	143.04048499999999	Azoles	144	113	+	2.65588	0.000392745	0.000259769	0.677222	0.392893	0.254252	1.5119	0.596365
Proline betaine	471-87-4	C10172	C7H13NO2	143.094629	Carboxylic acids and derivatives	144.1	41	+	0.7387	0.000852324	0.000482015	0.814882	0.257452	0.191709	1.76825	0.822324
Dihydromethysticin	19902-91-1	C09926	C15H16O5	276.09977500000002	Phenols	277.1	135	+	11.9665	0.000442258	0.000356068	0.0168363	0.651932	0.35583	1.24206	0.312736
Ganoderol B	104700-96-1		C30H48O2	440.36543	Triterpenoids	441.4	405.4	+	11.2112	0.0011291	0.00765616	1.32422	0.125183	0.120969	0.147477	-2.76144
Exemestane	107868-30-4	C08162	C20H24O2	296.17763000000002	Steroids and steroid derivatives	297.2	121.1	+	11.614	0.00026677	0.000421406	0.710515	0.322299	0.223847	0.633048	-0.659613
8-Methylnonenoate	59320-77-3	C18202	C10H18O2	170.13068000000001	Fatty Acyls	171.1	153.1	+	2.63517	0.000167817	6.21954e-05	1.0917	0.108875	0.112314	2.69822	1.43201
2-(2-Hydroxy-2-propyl)-5-methyl-5-vinyltetrahydrofuran	60047-17-8		C10H18O2	170.13068000000001	Monoterpenoids	171.1	55.1	+	5.47147	0.0008021	0.000405692	1.38099	0.00306145	0.0328	1.97711	0.983396
Phosphonoacetate	4408-78-0	C05682	C2H5O5P	139.98746199999999	Organic acids	141	95	+	1.87993	0.000258375	0.000109992	1.24036	0.00967615	0.0529649	2.34903	1.23206
Furfuryl acetate	623-17-6		C7H8O3	140.04734500000001	Miscellaneous	141.1	81	+	5.47147	0.000570275	0.000430001	0.795522	0.26223	0.194234	1.32622	0.40732
Dhurrin	499-20-7	C05143	C14H17NO7	311.100504	Alkaloids	334.1	123	+	13.3259	0.000501002	0.00102727	0.869554	0.215517	0.170284	0.487703	-1.03592
Stearic Acid	57-11-4	C01530	C18H36O2	284.27152999999998	Fatty Acyls	285.3	57.1	+	13.0182	0.000485932	0.000386327	0.998565	0.126734	0.121831	1.25783	0.330933
Taxiphyllin	21401-21-8	C01855	C14H17NO7	311.100504	Phenols	312.1	132	+	13.7622	3.38529e-05	4.20906e-05	0.789418	0.26061	0.19338	0.804288	-0.314216
Strictosidine	20824-29-7	C03470	C27H34N2O9	530.22643300000004	Alkaloids	531.2	513.2	+	0.78905	0.00447139	1.20603e-06	1.4221	0.013261	0.05744	3707.53	11.8562
N-p-Coumaroyloctopamine	66648-45-1		C17H17NO4	299.11575900000003	Alkaloids	300.1	136.1	+	12.0671	0.00026408	0.000146531	0.611742	0.408883	0.260572	1.80222	0.849772
(S)-Actinidine	524-03-8	C09910	C10H13N	147.10479900000001	Pyridines and derivatives	148.1	132.1	+	2.803	0.000124349	0.000127439	0.128268	0.924777	0.439326	0.975754	-0.0354103
1H-Indole-2,3-dione	91-56-5	C11129	C8H5NO2	147.03202899999999	Indoles and derivatives	148	120	+	2.79423	0.0010656	9.59586e-05	1.3751	0.0691133	0.0914655	11.1048	3.47311
3-(Carboxymethylamino)propanoic acid	505-72-6		C5H9NO4	147.05315899999999	Alkaloids	148.1	130.1	+	0.671567	0.000359934	0.000192707	0.908487	0.179425	0.15184	1.86778	0.901327
Calystegine A7	197565-90-5		C7H13NO3	159.08954399999999	Alkaloids	160.1	142.1	+	2.60999	0.000208984	2.38546e-05	1.2048	0.205605	0.165467	8.76077	3.13106
Pregabalin	148553-50-8		C8H17NO2	159.12592900000001	Miscellaneous	160.1	55.1	+	0.68835	0.00159885	0.00253441	0.90852	0.14148	0.130542	0.630857	-0.664614
Piperidine	110-89-4	C01746	C5H11N	85.089149000000006	Alkaloids	86.1	69.1	+	2.24915	0.000449806	0.000958341	0.431044	0.444214	0.27414	0.469359	-1.09124
Sinalbin	20196-67-2	C08426	C14H19NO10S2	425.04504100000003	Miscellaneous	426.1	151	+	13.2252	4.4427e-05	5.4852e-05	0.13594	0.635442	0.34998	0.809942	-0.304109
Curzerene	17910-09-7		C15H20O	216.15141499999999	Sesquiterpenoids	217.2	55.1	+	2.54623	0.032393	0.000138161	1.41685	0.0565332	0.082768	234.458	7.87319
alpha-Hexylcinnamaldehyde	101-86-0		C15H20O	216.15141499999999	Phenols	217.2	91.1	+	8.70532	8.70833e-05	6.43912e-05	0.109439	0.712737	0.376522	1.35241	0.435533
Quinic acid	877-95-2	C06746	C10H13NO	163.09971400000001	Organooxygen compounds	164.1	105.1	+	8.62665	0.000177349	0.000146006	0.264287	0.694514	0.370461	1.21467	0.280568
Dexmedetomidine	113775-47-6	C07450	C13H16N2	200.131348	Benzene and substituted derivatives	201.1	105.1	+	10.5063	0.000590982	0.000151023	1.22056	0.0791044	0.09774	3.91319	1.96835
Glucoiberin	554-88-1	C08411	C11H21NO10S3	423.03276199999999	Organooxygen compounds	424	149	+	10.4653	0.00163209	3.50527e-05	1.3906	0.00863171	0.0511801	46.5611	5.54105
Parsonsine	72213-98-0	C10357	C22H33NO8	439.220619	Alkaloids	440.2	422.2	+	10.9427	9.59854e-05	2.86927e-05	1.12345	0.076832	0.0963872	3.34528	1.74213
7-(4-Hydroxyphenyl)-1-phenyl-4-hepten-3-one	100667-52-5		C19H20O2	280.14632999999998	Phenols	281.2	105.1	+	12.5318	0.00230589	0.00109486	0.918705	0.113801	0.114401	2.10611	1.07458
Crotonoside	1818-71-9	C08432	C10H13N5O5	283.09167000000002	Alkaloids	284.1	152.1	+	2.39745	0.341299	0.0152748	1.39828	0.0465567	0.0767305	22.3439	4.48181
Denudatine	26166-37-0	C08680	C22H33NO2	343.25112899999999	Alkaloids	344.3	326.2	+	1.58737	0.000174881	0.000293644	0.454336	0.337579	0.2308	0.595554	-0.747695
Uplandicine	74202-10-1	C10412	C17H27NO7	357.17875400000003	Alkaloids	358.2	298.2	+	3.47205	0.000122086	7.14132e-06	1.24158	0.0317801	0.0714011	17.0957	4.09557
5-Tricosyl-1,3-benzenediol	70110-60-0		C29H52O2	432.39672999999999	Phenols	433.4	123	+	13.8461	5.02912e-05	4.56879e-05	0.136897	0.811611	0.407471	1.10075	0.138493
N2-gamma-Glutamylglutamine	1466-50-8	C05283	C10H17N3O6	275.11173700000001	Carboxylic acids and derivatives	276.1	213.1	+	2.41698	0.000111046	4.16576e-05	0.845787	0.0944584	0.105909	2.6657	1.41451
Pilocarpine	92-13-7	C07474	C11H16N2O2	208.12117799999999	Alkaloids	209.1	95.1	+	5.03792	0.000596248	0.000627202	0.043361	0.914626	0.436609	0.950647	-0.0730181
Anthraquinone	84-65-1	C16207	C14H8O2	208.05242999999999	Anthraquinones	209.1	105	+	8.07592	0.000121714	0.000112183	0.0055838	0.82746	0.412149	1.08496	0.117637
trans-3,5-Dimethoxy-4-hydroxy cinnamaldehydee	4206-58-0	C05610	C11H12O4	208.07355999999999	Phenylpropanoids	209.1	55	+	5.16938	0.00236467	0.00112158	1.03738	0.0769682	0.0964694	2.10834	1.07611
DL-Benzylsuccinic acid		C09816	C11H12O4	208.07355999999999	Phenylpropanoids	209.1	117.1	+	4.9512	0.000679858	0.000934725	0.831401	0.232705	0.178234	0.727335	-0.459309
Primin	15121-94-5	C10390	C12H16O3	208.10994500000001	Quinones	209.1	43.1	+	5.16938	0.00122903	0.000543852	1.17145	0.148189	0.134295	2.25987	1.17624
1-Naphthylacetic acid	86-87-3	C13014	C12H10O2	186.06808000000001	Phytohormones	187.1	141.1	+	10.5509	0.000178196	0.000116503	0.122145	0.491115	0.293847	1.52955	0.613105
(R)-Acetoin	513-86-0;53584-56-8	C00810;C00466	C4H8O2	88.052430000000001	Miscellaneous	89.1	71	+	0.5281	0.00030392	0.000599929	1.16254	0.0854462	0.101308	0.506593	-0.981102
Phytanic acid	14721-66-5	C01607	C20H40O2	312.30282999999997	Lipids	313.3	57.1	+	11.2025	0.0004478	0.000324133	0.537774	0.389574	0.252916	1.38153	0.466268
Oxoglaucine	5574-24-3		C20H17NO5	351.11067400000002	Alkaloids	352.1	188.1	+	13.8293	8.07656e-05	9.5885e-05	0.357069	0.690475	0.369102	0.842318	-0.247564
Cochlearine	52418-07-2	C10853	C15H19NO3	261.13649400000003	Alkaloids	262.1	121	+	13.7622	6.50454e-05	7.06949e-05	0.0665398	0.838088	0.415244	0.920086	-0.120159
5-Methyl-2-furaldehyde	620-02-0	C11115	C6H6O2	110.03677999999999		111	55.1	+	0.755483	0.00108984	0.000991269	0.0111299	0.876562	0.426183	1.09944	0.136766
Podophyllotoxin	518-28-5	C10874	C22H22O8	414.13146999999998	Lignans	415.1	397.1	+	9.65608	0.00010984	3.23053e-05	0.76156	0.286134	0.206477	3.40005	1.76556
NG,NG-Dimethylarginine dihydrochloride	220805-22-1;30315-93-6	C03626	C8H18N4O2	202.142976	Carboxylic acids and derivatives	203.2	70.1	+	0.7442	0.108019	0.0042049	1.39896	0.0311403	0.0711135	25.6887	4.68306
S-(methyl)glutathione	2922-56-7	C11347	C11H19N3O6S	321.09945800000003	Amino acid and derivatives	322.1	76	+	14.2657	4.57331e-06	6.01955e-06	0.812621	0.257451	0.191708	0.759744	-0.396415
Homodihydrocapsaicin I	20279-06-5		C19H31NO3	321.23039399999999	Miscellaneous	322.2	137.1	+	13.3091	0.000114132	7.07577e-05	0.551277	0.431401	0.269287	1.613	0.689749
9-Aminocamptothecin	91421-43-1	C16822	C20H17N3O4	363.12190700000002	Alkaloids	364.1	347.1	+	3.10508	0.000119888	1.20603e-06	1.37446	0.161332	0.141571	99.4072	6.63528
Betadex	7585-39-9	C13183	C42H70O35	1134.3697749999999	Organooxygen compounds	1135.4	325.1	+	0.71115	1.51762e-06	0.00217547	0.976116	0.187977	0.156444	0.000697607	-10.4853
S-Adenosylmethionine	29908-03-0	C00019	C15H22N6O5S	398.13724000000002	Amino acid and derivatives	399.1	250.1	+	0.655383	0.00378545	2.04435e-05	1.31868	0.11539	0.115315	185.166	7.53268
Epifriedelanol	16844-71-6	C17123	C30H52O	428.401815	Triterpenoids	429.4	411.4	+	12.2853	0.000215653	0.00118507	0.48646	0.232284	0.178046	0.181976	-2.45818
Ergosterol peroxide	2061-64-5		C28H44O3	428.32904500000001	Steroids and steroid derivatives	429.3	85.1	+	13.4924	0.000203141	0.000249025	0.454152	0.525418	0.308049	0.815745	-0.29381
10-Gingerol	23513-15-7	C17496	C21H34O4	350.24570999999997	Phenols	351.3	151.1	+	12.4352	0.000186906	0.000147944	0.517926	0.478004	0.288264	1.26336	0.337262
Ethyl acrylate	140-88-5	C19238	C5H8O2	100.05243	Carboxylic acids and derivatives	101.1	55	+	1.73615	0.00948185	0.00113741	1.39769	0.000417342	0.0238768	8.33633	3.05941
Garcinone D	107390-08-9		C24H28O7	428.18350500000003	Xanthones	429.2	411.2	+	13.5608	0.000157038	0.000137738	0.375544	0.669125	0.361819	1.14012	0.18918
3-Hydroxy-2-methylpyridine	1121-25-1		C6H7NO	109.052764	Alkaloids	110.1	39	+	1.43665	0.000808875	5.03924e-05	1.38536	0.0753374	0.0954746	16.0515	4.00464
Hypotaurine	300-84-5	C00519	C2H7NO2S	109.01975	Alkaloids	110	65	+	2.24245	0.00011424	6.72377e-05	1.18178	0.0482651	0.0778232	1.69905	0.764725
Physalin C	27503-33-9		C28H30O9	510.188985	Steroids	511.2	493.2	+	3.12187	0.0004014	9.98113e-06	1.28728	0.0838065	0.100413	40.2159	5.3297
N-(p-Hydroxyphenethyl)actinidine	15794-92-0	C09984	C18H22NO	268.17013900000001	Phenols	269.2	121.1	+	9.86858	7.3368e-05	6.05696e-05	0.402926	0.557002	0.32063	1.2113	0.276557
Beta-Elemonic acid	28282-25-9		C30H46O3	454.344695	Triterpenoids	455.4	409.3	+	4.67892	0.000122381	1.20603e-06	1.41586	0.0396438	0.0743273	101.474	6.66497
Ganoderal A	104700-98-3		C30H44O2	436.33413000000002	Triterpenoids	437.3	419.3	+	8.0896	9.67378e-05	0.000328321	1.13231	0.110732	0.113065	0.294644	-1.76296
Limonexic acid	99026-99-0		C26H30O10	502.18389999999999	Triterpenoids	503.2	485.2	+	12.5539	0.000191685	0.00014515	0.470141	0.774967	0.396366	1.3206	0.401188
Mulberrofuran Q	101383-35-1		C34H24O10	592.13694999999996	Phenols	593.1	575.1	+	13.2755	0.000263285	0.000212361	0.176194	0.776022	0.396692	1.2398	0.310106
Undecanolactone	710-04-3		C11H20O2	184.14633000000001	Miscellaneous	185.2	43.1	+	0.570867	0.000799168	0.000395839	0.949166	0.133925	0.126149	2.01892	1.01359
Pyridoxine	65-23-6	C00314	C8H11NO3	169.073894	Vitamins	170.1	134.1	+	1.55165	0.0107614	0.00252113	1.32463	0.0865835	0.101918	4.26849	2.09373
O-Phosphocholine	3616-04-4;107-73-3	C00588	C4H12NO4P	169.05039600000001	Cholines	170.1	74.1	+	14.2657	4.89108e-05	3.74845e-05	0.251963	0.595786	0.335466	1.30483	0.383859
Glycyrrhetic acid 3-O-mono-beta-D-glucuronide	34096-83-8		C36H54O10	646.37170000000003	Triterpenoids	647.4	453.3	+	14.0272	3.87132e-05	2.52073e-05	0.668791	0.452504	0.277221	1.53579	0.618986
Cyanidin-3-O-rhamnoside chloride	38533-30-1		C21H21O10	433.11347499999999	Flavonoids	434.1	271.1	+	7.3241	0.000336832	8.74194e-05	1.38875	0.000812346	0.0248665	3.85306	1.946
1-Cinnamoylpyrrolidine	52438-21-8		C13H15NO	201.115364	Alkaloids	202.1	72.1	+	7.06585	0.00103415	5.45446e-05	1.38468	0.0400991	0.0744713	18.9596	4.24486
Punicalin	65995-64-4		C34H22O22	782.06028000000003	Phenols	783.1	765.1	+	0.577383	0.000874313	3.32269e-05	1.20738	0.0560729	0.0824799	26.3134	4.71773
Soyasaponin IV	108906-97-4		C41H66O13	766.45034499999997	Triterpenoids	767.5	441.4	+	10.2546	0.00119615	6.33086e-05	0.944624	0.193414	0.159292	18.8939	4.23985
L-Acetylcarnitine	5080-50-2	C02571	C9H17NO4	203.115759	Fatty Acyls	204.1	85	+	0.6922	0.0013434	0.00121719	0.0990523	0.827375	0.412124	1.1037	0.142342
Kojibiose	2140-29-6	C19632	C12H22O11	342.11621500000001	Fatty Acyls	325.1	85	+	0.721917	0.0496847	0.116832	1.26763	0.101074	0.108981	0.425266	-1.23356
Syringic acid	530-57-4	C10833	C9H10O5	198.05282500000001	Phenols	199.1	140	+	3.5697	0.00182118	0.00177346	0.158436	0.936506	0.442433	1.02691	0.0383042
Mimosine	500-44-7	C04771	C8H10N2O4	198.06405799999999	Alkaloids	199.1	124	+	2.36582	0.000151333	4.77143e-05	1.33412	0.0179491	0.062537	3.17165	1.66524
Citronellyl acetate	141-11-7;150-84-5	C12298	C12H22O2	198.16198	Monoterpenoids	199.2	55.1	+	10.4818	0.000190431	0.000104186	1.27925	0.0149869	0.0592798	1.8278	0.87011
Xanthosine	146-80-5	C01762	C10H12N4O6	284.07568600000002	Nucleotide and its derivates	285.1	153	+	2.61038	0.00849696	0.00368455	1.20839	0.0783193	0.0972773	2.30611	1.20546
Vitamin K1	84-80-0	C02059	C31H46O2	450.34978000000001	Quinones	451.4	187.1	+	13.4366	8.34356e-05	5.75851e-05	0.972104	0.171287	0.147314	1.44891	0.534969
Thiamine	59-43-8	C00378	C12H16N4OS	264.10448200000002	Vitamins	265.1	122.1	+	0.700883	0.000834054	0.000841825	0.0584045	0.911527	0.435775	0.990769	-0.0133794
N-γ-Acetyl-N-2-Formyl-5-methoxykynurenamine	52450-38-1	C05642	C13H16N2O4	264.11100800000003	Amino acid and derivatives	265.1	136.1	+	3.79318	0.000295833	3.58377e-05	1.38355	0.0506818	0.0792905	8.25481	3.04524
Phenylacetyl-L-glutamine	28047-15-6	C04148	C13H16N2O4	264.11100800000003	Amino acid and derivatives	265.1	91.1	+	4.71198	0.000270041	8.23798e-05	1.12653	0.0287287	0.0699388	3.278	1.71281
Cinnamyl cinnamate	122-69-0		C18H16O2	264.11502999999999	Phenylpropanoids	265.1	117.1	+	4.2631	0.00111632	0.00110484	0.0545556	0.976707	0.452825	1.01038	0.0149051
L-Norleucine	327-57-1	C01933	C6H13NO2	131.094629	Amino acid and derivatives	132.1	86.1	+	1.8128	0.227754	0.00332617	1.40921	0.00430848	0.0389719	68.4736	6.09748
Isoleucine	443-79-8	C16434;C06418	C6H13NO2	131.094629	Amino acid and derivatives	132.1	86.1	+	1.79602	0.254267	0.00332617	1.40691	0.0260281	0.0684428	76.4445	6.25634
6-Aminocaproic acid	60-32-2	C02378	C6H13NO2	131.094629	Fatty Acyls	132.1	41	+	1.8374	0.411228	0.00404408	1.40184	0.0485001	0.0779698	101.686	6.66798
3-Methylindole	83-34-1	C08313	C9H9N	131.073499	Alkaloids	132.1	130.1	+	3.80997	0.0340499	0.0103298	1.29661	0.0417228	0.0749632	3.29627	1.72083
5-Aminolevulinate	106-60-5	C00430	C5H9NO3	131.058244	Organic acids	132.1	55	+	1.5553	0.0192845	0.000230036	0.958818	0.212721	0.168944	83.8326	6.38944
Flavin adenine dinucleotide (FAD)	146-14-5	C00016	C27H33N9O15P2	785.15714000000003	Nucleotide and its derivates	786.2	348.1	+	4.0818	0.000686424	0.000540233	0.000496818	0.737644	0.384619	1.27061	0.345519
Riboflavine	83-88-5	C00255	C17H20N4O6	376.13828599999999	Vitamins	377.1	243.1	+	5.0561	0.00343439	0.000241296	1.08449	0.0562231	0.0825743	14.2331	3.83118
Ailanthone	981-15-7	C08747	C20H24O7	376.15220499999998	Diterpenoids	377.2	359.1	+	3.68698	0.00017084	2.49252e-05	1.25924	0.123282	0.119901	6.8541	2.77697
Tripdiolide	38647-10-8	C09202	C20H24O7	376.15220499999998	Diterpenoids	377.2	359.1	+	5.13582	0.000204262	3.23118e-05	1.24709	0.165713	0.144127	6.32157	2.66028
5,7-Dihydroxyisoflavone	61-68-7	C02168	C15H15NO2	241.11027899999999	Flavonoids	242.1	224.1	+	14.2392	1.92565e-05	1.35414e-05	0.604215	0.392588	0.25413	1.42204	0.507967
5-Methyldeoxycytidine	838-07-3	C03592	C10H15N3O4	241.106257	Pyrimidine nucleosides	242.1	126.1	+	0.5373	3.7998e-05	5.7797e-05	0.671278	0.322056	0.223734	0.657439	-0.605072
Lupanine	550-90-3	C10772	C15H24N2O	248.188863	Alkaloids	249.2	136.1	+	2.95888	0.000552266	6.46956e-05	1.32686	0.00630812	0.0459017	8.53639	3.09363
Nicotinic acid	59-67-6	C00253	C6H5NO2	123.03202899999999	Nicotinic acid derivatives	124	78	+	0.73194	0.00226149	0.00357806	0.938485	0.173944	0.148808	0.632042	-0.661907
2-Picolinic acid	14639-25-9;98-98-6	C10164	C6H5NO2	123.03202899999999	Organic acids	124	78	+	1.3261	0.0448009	0.00271937	1.38667	0.0400679	0.0744615	16.4747	4.04218
Isonicotinic acid	55-22-1	C07446	C6H5NO2	123.03202899999999	Pyridines and derivatives	124	53	+	2.2995	0.00106261	6.08655e-05	1.38227	0.0808138	0.098731	17.4584	4.12585
4-Hydroxybenzylamine	696-60-6		C7H9NO	123.068414	Alkaloids	124.1	107	+	2.2995	9.18469e-05	5.84178e-05	1.06196	0.0942942	0.10583	1.57224	0.652822
Swertiaperennin	22172-17-4	C10083	C15H12O6	288.06339000000003	Xanthones	289.1	165	+	5.11903	0.000315157	6.41647e-05	1.05929	0.0787303	0.0975201	4.91169	2.29622
Testosterone	58-22-0	C00535	C19H28O2	288.20893000000001	Steroids	289.2	271.2	+	5.9835	6.58527e-05	0.000136959	1.01962	0.110125	0.112821	0.480822	-1.05642
Dalbergioidin	30368-42-4	C10415	C15H12O6	288.06339000000003	Flavonoids	289.1	153	+	5.99175	9.90827e-05	0.000200067	0.902318	0.227448	0.175855	0.495247	-1.01378
Cajanol	61020-70-0	C10204	C17H16O6	316.09469000000001	Isoflavonoids	317.1	123	+	12.0504	0.000284915	0.000155776	0.713242	0.308797	0.217517	1.82901	0.871061
O-Succinyl-L-homoserine	1492-23-5	C01118	C8H13NO6	219.07428899999999		220.1	102.1	+	2.28037	0.000300177	5.59654e-05	1.19165	0.215317	0.170189	5.36362	2.42321
Synephrine	94-07-5	C04548	C9H13NO2	167.094629	Alkaloids	168.1	150.1	+	2.62783	0.000350886	0.000458666	0.593484	0.44176	0.273219	0.765014	-0.386442
Simvastatin	79902-63-9	C07262	C25H38O5	418.27192500000001	Diterpenoids	419.3	199.1	+	8.07463	3.77199e-05	0.000101792	0.917433	0.151959	0.136346	0.370559	-1.43222
Spectinomycin	1695-77-8	C02078	C14H24N2O7	332.15835299999998	Dioxanes	333.2	98.1	+	2.23747	0.000797353	3.39659e-05	1.38225	0.031397	0.07123	23.4751	4.55306
Betulalbuside A	64776-96-1		C16H28O7	332.18350500000003	Monoterpenoids	333.2	153.1	+	4.19597	0.000209999	2.20248e-05	1.3276	0.00683302	0.0472936	9.53466	3.25318
beta-Glucogallin	13405-60-2		C13H16O10	332.07434999999998	Phenols	333.1	153	+	2.41698	0.000277659	4.62143e-05	1.29791	0.0933168	0.105354	6.00808	2.5869
Ascorbic acid	50-81-7	C00072	C6H8O6	176.03209000000001	Vitamins	177	95	+	1.1282	0.00028216	0.000317499	0.0366948	0.804693	0.405406	0.888695	-0.170239
Ethyl cinnamate	103-36-6	C06359	C11H12O2	176.08373	Phenylpropanoids	177.1	131	+	4.8505	0.000182301	0.000149923	0.0194139	0.713384	0.376735	1.21597	0.282106
4-Methylumbelliferone	90-33-5	C03081	C10H8O3	176.04734500000001	Coumarins	177.1	149.1	+	7.25831	0.000302756	0.000249385	0.563564	0.43842	0.271959	1.21401	0.279785
D-Glutamine	5959-95-5	C00819	C5H10N2O3	146.069143	Carboxylic acids and derivatives	147.1	84	+	0.658483	1.43542	0.0121437	1.41858	0.0165481	0.061099	118.203	6.88512
Dimethylbenzimidazole	582-60-5	C03114	C9H10N2	146.08439799999999	Benzimidazoles	147.1	131.1	+	10.5638	0.000171271	0.000141341	0.850351	0.203853	0.164597	1.21176	0.277101
(S)-2-Aceto-2-hydroxybutanoate		C06006	C6H10O4	146.05790999999999	Keto acids and derivatives	147.1	57	+	0.66155	0.0152063	0.000912479	1.40394	0.0175396	0.0621337	16.6648	4.05874
Diallyl disulfide	2179-57-9	C08369	C6H10S2	146.022392	Miscellaneous	147	41	+	0.678083	0.00926584	0.000260666	1.40131	0.0311421	0.0711143	35.5467	5.15165
Benzocaine	94-09-7	C07527	C9H11NO2	165.078979	Benzene and substituted derivatives	166.1	120	+	3.04835	7.76231	0.00111736	1.419	0.0183736	0.0629412	6947.03	12.7622
7-Methylguanine	578-76-7	C02242	C6H7N5O	165.06505999999999	Imidazopyrimidines	166.1	149	+	1.56107	0.0560904	0.000339555	1.41683	0.0347939	0.0726396	165.188	7.36796
5-(3-Pyridyl)-2-hydroxytetrahydrofuran	53798-73-5	C19578	C9H11NO2	165.078979	Pyridines and derivatives	166.1	104	+	2.803	0.00755983	0.000107618	1.39037	0.0186579	0.0632045	70.2469	6.13436
5,6-Dihydroxyindole	3131-52-0	C05578	C8H7NO2	149.04767899999999	Indoles and derivatives	150.1	78	+	6.67983	0.000288106	0.000199804	0.524281	0.357982	0.239753	1.44194	0.528014
3-Ethoxy-4-hydroxybenzaldehyde;Ethyl salicylate	121-32-4;118-61-6		C9H10O3	166.062995	Phenols	167.1	121	+	5.71545	0.000642166	0.00030029	1.02479	0.100634	0.108784	2.13849	1.09659
L-Homoserine	1927-25-9;672-15-1;6027-21-0	C00263	C4H9NO3	119.058244	Amino acid and derivatives	120.1	56	+	0.671183	0.0681448	0.00557479	1.39121	0.0336518	0.0721914	12.2237	3.61161
L-Homoglutamic acid	542-32-5;1118-90-7	C00956	C6H11NO4	161.06880899999999	Amino acid and derivatives	162.1	98.1	+	0.728117	0.000570733	0.00128186	1.19514	0.0487319	0.0781136	0.445237	-1.16735
Tropine acetate;3-Acetoxytropane	3423-27-6;3423-26-5	C12452;C12453	C10H17NO2	183.12592900000001	Alkaloids	184.1	124.1	+	3.23935	0.00458023	0.000580862	1.36575	0.0068505	0.0473376	7.88524	2.97915
Butin;2'-Hydroxydihydrodaidzein	492-14-8	C09614;C03567	C15H12O5	272.06847499999998	Flavonoids;Isoflavonoids	273.1	121	+	8.82805	0.000337845	0.000111835	1.19603	0.123081	0.119787	3.02093	1.59499
Taraxerol;Pseudotaraxasterol	127-22-0;464-98-2	C08637	C30H50O	426.38616500000001	Triterpenoids	427.4	409.4	+	12.7121	0.000130174	0.00011964	0.207534	0.875273	0.425823	1.08805	0.121746
alpha-Zearalenol;beta-Zearalenol	36455-72-8;71030-11-0	C14750;C14751	C18H24O5	320.162375	Macrolides and analogues	321.2	303.2	+	5.38755	0.000964639	0.000441424	0.513679	0.303082	0.214783	2.18529	1.12782
alpha-D-Glucose;D-Tagatose	492-62-6;87-81-0	C00267;C00795	C6H12O6	180.06339	Carbohydrates;Organooxygen compounds	163.1	85	+	0.755158	0.00214656	0.00568339	1.40495	0.0143295	0.0584337	0.377691	-1.40472
Kaempferol 3-O-beta-sophoroside;Cyanin	19895-95-5;2611-67-8;20905-74-2	C12634;C08639	C27H30O16	610.15338999999994	Flavonoids	611.2	287.1	+	6.82813	0.00066604	2.57593e-05	0.500687	0.227253	0.175766	25.8563	4.69245
(-)-Borneol;(+)-Borneol	464-45-9;464-43-7	C01766;C01765	C10H18O	154.13576499999999	Monoterpenoids	155.1	137.1	+	3.42397	0.00027521	0.000209559	0.688502	0.327138	0.226073	1.31328	0.393174
Alpha-Terpineol;Patulin	10482-56-1;149-29-1	C11393;C16748	C10H18O;C7H6O4	154.13576499999999;154.02661000000001	Monoterpenoids;Pyrans	155.05	137.05	+	3.45653	0.00027521	0.000209559	0.688502	0.327138	0.226073	1.31328	0.393174
Isopulegol	7786-67-6;89-79-2		C10H18O	154.13576499999999	Monoterpenoids	155.1	137.1	+	2.46032	0.000195861	0.000183348	0.0568915	0.804551	0.405364	1.06825	0.0952463
Cedrelone;Isomangiferin	1254-85-9;24699-16-9	C16979	C26H30O5;C19H18O11	422.20932499999998;422.08491500000002	Triterpenoids;Xanthones	423.15	405.15	+	11.1842	0.00465475	0.0100296	1.14807	0.059333	0.084464	0.4641	-1.10749
Beta-D-Glucose;alpha-D-Glucose	492-61-5;492-62-6	C00221;C00267	C6H12O6	180.06339	Organooxygen compounds	181.1	163.1	+	3.27292	9.39198e-05	8.38561e-05	0.105748	0.82961	0.412778	1.12001	0.163514
Isoquinoline;Quinoline	119-65-3;91-22-5	C06323;C06413	C9H7N	129.057849	Alkaloids;Quinolines and derivatives	130.1	103.1	+	6.126	0.0023468	0.00151595	1.0256	0.0943175	0.105841	1.54807	0.630472
Cyanidin 3-rutinoside;Biorobin	28338-59-2;17297-56-2	C08620	C27H30O15	594.15847499999995	Flavonoids	595.2	287.1	+	6.08417	0.00119203	0.00175385	0.423835	0.392451	0.254075	0.679668	-0.557099
Karounidiol;Soyasapogenol C	118117-31-0;595-14-2	C17394;C17422	C30H48O2	440.36543	Triterpenoids	441.4	405.4	+	10.5522	0.0055225	0.00181383	1.03502	0.126416	0.121655	3.04466	1.60628
Amabiline;Supinine	17958-43-9;551-58-6	C10263;C10403	C15H25NO4	283.178359	Alkaloids	284.2	122.1	+	12.9902	0.00179955	0.000938827	1.04553	0.148978	0.134728	1.91681	0.938709
7-Oxo-beta-sitosterol;6beta-Hydroxystigmast-4-en-3-one	2034-74-4;36450-02-9		C29H48O2	428.36543	Steroids and steroid derivatives	429.4	411.4	+	13.5441	0.000157038	0.000137738	0.375544	0.669125	0.361819	1.14012	0.18918
L-Isoleucine;L-Leucine	73-32-5;61-90-5	C00407;C00123	C6H13NO2	131.094629	Amino acid and derivatives	132.1	86.1	+	1.77934	0.254267	0.00332617	1.40691	0.0260281	0.0684428	76.4445	6.25634
Phloretic acid;Ethylparaben;3-(2-Hydroxyphenyl)propanoic acid	501-97-3;120-47-8;495-78-3	C01744;C01198	C9H10O3	166.062995	Phenols;Phenylpropanoic acids	167.1	121.067	+	2.84044	0.783704	0.0108301	1.41327	0.0227608	0.0664417	72.3636	6.17719
beta-Citronellol;(S)-(-)-beta-Citronellol	106-22-9;1117-61-9;7540-51-4	C09849;C11386	C10H20O	156.15141499999999	Monoterpenoids	157.2	139.1	+	1.41002	0.000565718	0.000629607	0.283203	0.772071	0.395471	0.898526	-0.154367
Decursin;5-Geranoxy-7-methoxycoumarin;Decursinol angelate	5928-25-6;7380-39-4;130848-06-5	C09258	C19H20O5;C20H24O4	328.13107500000001;328.16746000000001	Coumarins	329.133	175	+	13.7769	0.000146716	0.000131664	0.573377	0.487652	0.292381	1.11432	0.156162
Oleic acid;Vaccenic acid;Petroselinic acid	112-80-1;693-72-1;593-39-5	C00712;C08367;C08363	C18H34O2	282.25587999999999	Fatty Acyls	283.3	57.1	+	13.0279	0.0487784	0.0308569	1.24605	0.0331492	0.0719863	1.58079	0.660646
