# Supplementary material for: Widely Targeted Metabolomics Revealed the Metabolic Basis of Physiological Function and Flavor of Natto
Source: Metabolites. 2024 Dec 1;14(12):663. doi: 10.3390/metabo14120663 (PMC11676936; doi:10.3390/metabo14120663)
Supplement: Supplementary file 1 [file metabolites-14-00663-s001.zip › Table S2.xlsx]

## Sheet: Sheet1
KEGG pathway	Compound
gmx01100 Metabolic pathways - Glycine max (soybean)(87)	cpd:C18326 p-Coumaroylputrescine; cpd:C10164 Picolinic acid; cpd:C06563 Genistein; cpd:C06462 Leukotriene F4; cpd:C06010 (S)-2-Acetolactate; cpd:C06006 (S)-2-Aceto-2-hydroxybutanoate; cpd:C05904 Pelargonidin; cpd:C05841 Nicotinate D-ribonucleoside; cpd:C05682 Phosphonoacetate; cpd:C05582 Homovanillate; cpd:C05548 6-Acetamido-2-oxohexanoate; cpd:C05332 Phenethylamine; cpd:C05123 2-Hydroxyethanesul…
gmx01110 Biosynthesis of secondary metabolites - Glycine max (soybean)(40)	cpd:C16431 trans-Zeatin riboside; cpd:C14536 Glycitein; cpd:C10763 Cytisine; cpd:C06563 Genistein; cpd:C06083 Tetrahymanol; cpd:C06010 (S)-2-Acetolactate; cpd:C06006 (S)-2-Aceto-2-hydroxybutanoate; cpd:C05904 Pelargonidin; cpd:C04236 (2S)-2-Isopropyl-3-oxosuccinate; cpd:C03470 3-alpha(S)-Strictosidine; cpd:C01617 Taxifolin; cpd:C00956 L-2-Aminoadipate; cpd:C00931 Porphobilinogen; cpd:C00624 N-Ace…
gmx01230 Biosynthesis of amino acids - Glycine max (soybean)(24)	cpd:C06010 (S)-2-Acetolactate; cpd:C06006 (S)-2-Aceto-2-hydroxybutanoate; cpd:C00956 L-2-Aminoadipate; cpd:C00624 N-Acetyl-L-glutamate; cpd:C00407 L-Isoleucine; cpd:C00327 L-Citrulline; cpd:C00263 L-Homoserine; cpd:C00188 L-Threonine; cpd:C00183 L-Valine; cpd:C00152 L-Asparagine; cpd:C00148 L-Proline; cpd:C00135 L-Histidine; cpd:C00123 L-Leucine; cpd:C00108 Anthranilate; cpd:C00079 L-Phenylalanin…
gmx02010 ABC transporters - Glycine max (soybean)(21)	cpd:C00559 Deoxyadenosine; cpd:C00526 Deoxyuridine; cpd:C00492 Raffinose; cpd:C00475 Cytidine; cpd:C00407 L-Isoleucine; cpd:C00208 Maltose; cpd:C00188 L-Threonine; cpd:C00183 L-Valine; cpd:C00148 L-Proline; cpd:C00135 L-Histidine; cpd:C00123 L-Leucine; cpd:C00079 L-Phenylalanine; cpd:C00077 L-Ornithine; cpd:C00065 L-Serine; cpd:C00064 L-Glutamine; cpd:C00062 L-Arginine; cpd:C00047 L-Lysine; cpd:C…
gmx00970 Aminoacyl-tRNA biosynthesis - Glycine max (soybean)(16)	cpd:C00407 L-Isoleucine; cpd:C00188 L-Threonine; cpd:C00183 L-Valine; cpd:C00152 L-Asparagine; cpd:C00148 L-Proline; cpd:C00135 L-Histidine; cpd:C00123 L-Leucine; cpd:C00079 L-Phenylalanine; cpd:C00078 L-Tryptophan; cpd:C00065 L-Serine; cpd:C00064 L-Glutamine; cpd:C00062 L-Arginine; cpd:C00047 L-Lysine; cpd:C00041 L-Alanine; cpd:C00037 Glycine; cpd:C00025 L-Glutamate
gmx01210 2-Oxocarboxylic acid metabolism - Glycine max (soybean)(14)	cpd:C06010 (S)-2-Acetolactate; cpd:C06006 (S)-2-Aceto-2-hydroxybutanoate; cpd:C04236 (2S)-2-Isopropyl-3-oxosuccinate; cpd:C00956 L-2-Aminoadipate; cpd:C00624 N-Acetyl-L-glutamate; cpd:C00417 cis-Aconitate; cpd:C00407 L-Isoleucine; cpd:C00183 L-Valine; cpd:C00123 L-Leucine; cpd:C00079 L-Phenylalanine; cpd:C00078 L-Tryptophan; cpd:C00077 L-Ornithine; cpd:C00047 L-Lysine; cpd:C00025 L-Glutamate
gmx00330 Arginine and proline metabolism - Glycine max (soybean)(9)	cpd:C18326 p-Coumaroylputrescine; cpd:C00763 D-Proline; cpd:C00581 Guanidinoacetate; cpd:C00431 5-Aminopentanoate; cpd:C00334 4-Aminobutanoate; cpd:C00148 L-Proline; cpd:C00077 L-Ornithine; cpd:C00062 L-Arginine; cpd:C00025 L-Glutamate
gmx00960 Tropane, piperidine and pyridine alkaloid biosynthesis - Glycine max (soybean)(8)	cpd:C12453 Acetylpseudotropine; cpd:C12452 Acetyltropine; cpd:C10772 Lupanine; cpd:C10763 Cytisine; cpd:C00408 L-Pipecolate; cpd:C00407 L-Isoleucine; cpd:C00079 L-Phenylalanine; cpd:C00047 L-Lysine
gmx00260 Glycine, serine and threonine metabolism - Glycine max (soybean)(7)	cpd:C00740 D-Serine; cpd:C00581 Guanidinoacetate; cpd:C00263 L-Homoserine; cpd:C00188 L-Threonine; cpd:C00078 L-Tryptophan; cpd:C00065 L-Serine; cpd:C00037 Glycine
gmx00290 Valine, leucine and isoleucine biosynthesis - Glycine max (soybean)(7)	cpd:C06010 (S)-2-Acetolactate; cpd:C06006 (S)-2-Aceto-2-hydroxybutanoate; cpd:C04236 (2S)-2-Isopropyl-3-oxosuccinate; cpd:C00407 L-Isoleucine; cpd:C00188 L-Threonine; cpd:C00183 L-Valine; cpd:C00123 L-Leucine
gmx00310 Lysine degradation - Glycine max (soybean)(7)	cpd:C05548 6-Acetamido-2-oxohexanoate; cpd:C02727 N6-Acetyl-L-lysine; cpd:C00956 L-2-Aminoadipate; cpd:C00431 5-Aminopentanoate; cpd:C00408 L-Pipecolate; cpd:C00047 L-Lysine; cpd:C00037 Glycine
gmx00380 Tryptophan metabolism - Glycine max (soybean)(7)	cpd:C10164 Picolinic acid; cpd:C08313 Skatole; cpd:C05660 5-Methoxyindoleacetate; cpd:C00954 Indole-3-acetate; cpd:C00463 Indole; cpd:C00108 Anthranilate; cpd:C00078 L-Tryptophan
gmx00460 Cyanoamino acid metabolism - Glycine max (soybean)(7)	cpd:C01401 Alanine; cpd:C00407 L-Isoleucine; cpd:C00183 L-Valine; cpd:C00152 L-Asparagine; cpd:C00079 L-Phenylalanine; cpd:C00065 L-Serine; cpd:C00037 Glycine
gmx00220 Arginine biosynthesis - Glycine max (soybean)(6)	cpd:C00624 N-Acetyl-L-glutamate; cpd:C00327 L-Citrulline; cpd:C00077 L-Ornithine; cpd:C00064 L-Glutamine; cpd:C00062 L-Arginine; cpd:C00025 L-Glutamate
gmx00230 Purine metabolism - Glycine max (soybean)(6)	cpd:C00942 3',5'-Cyclic GMP; cpd:C00559 Deoxyadenosine; cpd:C00147 Adenine; cpd:C00064 L-Glutamine; cpd:C00037 Glycine; cpd:C00020 AMP
gmx00240 Pyrimidine metabolism - Glycine max (soybean)(6)	cpd:C01168 Pseudouridine 5'-phosphate; cpd:C00526 Deoxyuridine; cpd:C00475 Cytidine; cpd:C00214 Thymidine; cpd:C00106 Uracil; cpd:C00064 L-Glutamine
gmx00630 Glyoxylate and dicarboxylate metabolism - Glycine max (soybean)(6)	cpd:C00417 cis-Aconitate; cpd:C00149 (S)-Malate; cpd:C00065 L-Serine; cpd:C00064 L-Glutamine; cpd:C00037 Glycine; cpd:C00025 L-Glutamate
gmx01200 Carbon metabolism - Glycine max (soybean)(6)	cpd:C00267 alpha-D-Glucose; cpd:C00149 (S)-Malate; cpd:C00065 L-Serine; cpd:C00041 L-Alanine; cpd:C00037 Glycine; cpd:C00025 L-Glutamate
gmx00052 Galactose metabolism - Glycine max (soybean)(5)	cpd:C01613 Stachyose; cpd:C00795 D-Tagatose; cpd:C00492 Raffinose; cpd:C00446 alpha-D-Galactose 1-phosphate; cpd:C00267 alpha-D-Glucose
gmx00250 Alanine, aspartate and glutamate metabolism - Glycine max (soybean)(5)	cpd:C00334 4-Aminobutanoate; cpd:C00152 L-Asparagine; cpd:C00064 L-Glutamine; cpd:C00041 L-Alanine; cpd:C00025 L-Glutamate
gmx00360 Phenylalanine metabolism - Glycine max (soybean)(5)	cpd:C05332 Phenethylamine; cpd:C04148 Phenylacetylglutamine; cpd:C02265 D-Phenylalanine; cpd:C01198 3-(2-Hydroxyphenyl)propanoate; cpd:C00079 L-Phenylalanine
gmx00480 Glutathione metabolism - Glycine max (soybean)(5)	cpd:C01879 5-Oxoproline; cpd:C00127 Glutathione disulfide; cpd:C00077 L-Ornithine; cpd:C00037 Glycine; cpd:C00025 L-Glutamate
gmx00943 Isoflavonoid biosynthesis - Glycine max (soybean)(5)	cpd:C16195 Glycitin; cpd:C14536 Glycitein; cpd:C10216 Daidzin; cpd:C06563 Genistein; cpd:C00509 Naringenin
gmx00966 Glucosinolate biosynthesis - Glycine max (soybean)(5)	cpd:C00407 L-Isoleucine; cpd:C00183 L-Valine; cpd:C00123 L-Leucine; cpd:C00079 L-Phenylalanine; cpd:C00078 L-Tryptophan
gmx00998 Biosynthesis of secondary metabolites - other antibiotics - Glycine max (soybean)(5)	cpd:C00108 Anthranilate; cpd:C00077 L-Ornithine; cpd:C00065 L-Serine; cpd:C00062 L-Arginine; cpd:C00025 L-Glutamate
gmx00400 Phenylalanine, tyrosine and tryptophan biosynthesis - Glycine max (soybean)(4)	cpd:C00463 Indole; cpd:C00108 Anthranilate; cpd:C00079 L-Phenylalanine; cpd:C00078 L-Tryptophan
gmx00430 Taurine and hypotaurine metabolism - Glycine max (soybean)(4)	cpd:C05123 2-Hydroxyethanesulfonate; cpd:C00519 Hypotaurine; cpd:C00041 L-Alanine; cpd:C00025 L-Glutamate
gmx00660 C5-Branched dibasic acid metabolism - Glycine max (soybean)(4)	cpd:C06010 (S)-2-Acetolactate; cpd:C00490 Itaconate; cpd:C00417 cis-Aconitate; cpd:C00025 L-Glutamate
gmx00860 Porphyrin and chlorophyll metabolism - Glycine max (soybean)(4)	cpd:C00931 Porphobilinogen; cpd:C00188 L-Threonine; cpd:C00037 Glycine; cpd:C00025 L-Glutamate
gmx00908 Zeatin biosynthesis - Glycine max (soybean)(4)	cpd:C16431 trans-Zeatin riboside; cpd:C00371 Zeatin; cpd:C00147 Adenine; cpd:C00020 AMP
gmx00941 Flavonoid biosynthesis - Glycine max (soybean)(4)	cpd:C10044 Galangin; cpd:C05904 Pelargonidin; cpd:C01617 Taxifolin; cpd:C00509 Naringenin
gmx01502 Vancomycin resistance - Glycine max (soybean)(4)	cpd:C00740 D-Serine; cpd:C00065 L-Serine; cpd:C00041 L-Alanine; cpd:C00037 Glycine
gmx00261 Monobactam biosynthesis - Glycine max (soybean)(3)	cpd:C00188 L-Threonine; cpd:C00065 L-Serine; cpd:C00062 L-Arginine
gmx00270 Cysteine and methionine metabolism - Glycine max (soybean)(3)	cpd:C00263 L-Homoserine; cpd:C00065 L-Serine; cpd:C00041 L-Alanine
gmx00280 Valine, leucine and isoleucine degradation - Glycine max (soybean)(3)	cpd:C00407 L-Isoleucine; cpd:C00183 L-Valine; cpd:C00123 L-Leucine
gmx00300 Lysine biosynthesis - Glycine max (soybean)(3)	cpd:C00956 L-2-Aminoadipate; cpd:C00263 L-Homoserine; cpd:C00047 L-Lysine
gmx00410 beta-Alanine metabolism - Glycine max (soybean)(3)	cpd:C00334 4-Aminobutanoate; cpd:C00135 L-Histidine; cpd:C00106 Uracil
gmx00520 Amino sugar and nucleotide sugar metabolism - Glycine max (soybean)(3)	cpd:C00446 alpha-D-Galactose 1-phosphate; cpd:C00329 D-Glucosamine; cpd:C00267 alpha-D-Glucose
gmx00650 Butanoate metabolism - Glycine max (soybean)(3)	cpd:C06010 (S)-2-Acetolactate; cpd:C00334 4-Aminobutanoate; cpd:C00025 L-Glutamate
gmx00760 Nicotinate and nicotinamide metabolism - Glycine max (soybean)(3)	cpd:C05841 Nicotinate D-ribonucleoside; cpd:C00334 4-Aminobutanoate; cpd:C00153 Nicotinamide
gmx00770 Pantothenate and CoA biosynthesis - Glycine max (soybean)(3)	cpd:C06010 (S)-2-Acetolactate; cpd:C00183 L-Valine; cpd:C00106 Uracil
gmx00020 Citrate cycle (TCA cycle) - Glycine max (soybean)(2)	cpd:C00417 cis-Aconitate; cpd:C00149 (S)-Malate
gmx00340 Histidine metabolism - Glycine max (soybean)(2)	cpd:C00135 L-Histidine; cpd:C00025 L-Glutamate
gmx00440 Phosphonate and phosphinate metabolism - Glycine max (soybean)(2)	cpd:C05682 Phosphonoacetate; cpd:C00037 Glycine
gmx00564 Glycerophospholipid metabolism - Glycine max (soybean)(2)	cpd:C00670 sn-Glycero-3-phosphocholine; cpd:C00588 Choline phosphate
gmx00620 Pyruvate metabolism - Glycine max (soybean)(2)	cpd:C03451 (R)-S-Lactoylglutathione; cpd:C00149 (S)-Malate
gmx00710 Carbon fixation in photosynthetic organisms - Glycine max (soybean)(2)	cpd:C00149 (S)-Malate; cpd:C00041 L-Alanine
gmx00780 Biotin metabolism - Glycine max (soybean)(2)	cpd:C02656 Pimelate; cpd:C00047 L-Lysine
gmx00910 Nitrogen metabolism - Glycine max (soybean)(2)	cpd:C00064 L-Glutamine; cpd:C00025 L-Glutamate
gmx00920 Sulfur metabolism - Glycine max (soybean)(2)	cpd:C00263 L-Homoserine; cpd:C00065 L-Serine
gmx00999 Biosynthesis of secondary metabolites - unclassified - Glycine max (soybean)(2)	cpd:C00077 L-Ornithine; cpd:C00065 L-Serine
gmx04075 Plant hormone signal transduction - Glycine max (soybean)(2)	cpd:C00954 Indole-3-acetate; cpd:C00371 Zeatin
